# Supplementary material for: Evidence of polygenic regulation of the physiological presence of neurofilament light chain in human serum
Source: Front Neurol. 2023 Mar 8;14:1145737. doi: 10.3389/fneur.2023.1145737 (PMC10030935; doi:10.3389/fneur.2023.1145737)
Supplement: Supplementary file 3 [file Table_1.XLSX]

## Sheet: Suppl.Table.1
Suppl.Table.1. Clinical variables tested in the BiDirect Study, in which significant nominal genetic associations with meta-analysis (MA) variants, and/or correlations with serum neurofilament light chain were found.
BiDirect time point	Variable name	Variable label	Instrument	Effective N	# MA variants p<0.05	sNfL Pearson p-value	sNfL Pearson coefficient
s0	lognfl	log-transformed Neurofilament light pg/ml	Inflammation	1899	144	NA	1
s2	lognfl	log-transformed Neurofilament light pg/ml	Inflammation	1331	68	0	0.692975
s4	lognfl	log-transformed Neurofilament light pg/ml	Inflammation	978	20	0	0.673167
s6	lognfl	log-transformed Neurofilament light pg/ml	Inflammation	957	30	0	0.658005
s0	nfl	Neurofilament light i.S. pg/ml	Inflammation	1899	144	0	0.827932
s2	nfl	Neurofilament light i.S. pg/ml	Inflammation	1331	94	0	0.495783
s4	nfl	Neurofilament light i.S. pg/ml	Inflammation	978	41	0	0.592516
s6	nfl	Neurofilament light i.S. pg/ml	Inflammation	957	23	0	0.532248
dx	sum12	Comorbidity index	Comorbidity	1899	2	0	0.188938
s0	mrt_volrelatgm	Grey matter volume relative to total brain	(f)MRI	1208	7	0	-0.274884
s0	mrt_voltiv	Total brain volume	(f)MRI	1208	1	0.591527	0.0154547
s0	hdl	HDL-Cholesterol i.S. mmol/l	Blood lipids	1849	26	0.00142762	0.0741111
s0	trigl	Triglycerides i.S. mmol/l]	Blood lipids	1850	3	0.0358433	-0.0487977
s0	il6pgml	Interleukin-6 (IL-6) i.S. pg/ml	Inflammation	1880	5	0.0362516	-0.0483006
s0	il1alphapgml	Interleukin-1α (IL-1α) i.S. pg/ml	Inflammation	1880	7	0.041415	-0.0470394
s0	il4pgml	Interleukin-4 (IL-4) i.S. pg/ml	Inflammation	1880	27	0.0999253	-0.0379556
s0	il1betapgml	Interleukin-1β (IL-1β) i.S. pg/ml	Inflammation	1880	6	0.132468	-0.03471
s0	mip1alphapgml	Macrophage Inflammatory Protein 1a (MIP-1α) i.S. pg/ml	Inflammation	1880	6	0.744488	0.00752157
s0	icam1pgml	Intercellular adhesion molecule-1 (ICAM-1) i.S. pg/ml	Inflammation	1880	17	0.995899	0.000118627
s0	ldh	Lactate dehydrogenase i.S. µkatal/l	Liver + muscle function	1850	38	2.94293e-07	0.118859
s0	lipase	Lipase i.S. µkatal/l	Liver + muscle function	1841	21	0.00167463	0.0731935
s0	crea	Creatinine i.S. µmol/l	Renal function	1850	30	0	0.202833
s0	cystat	Cystatin i.S. mg/l	Renal function	1842	51	0	0.310945
s0	harnstoff	Urea i.S. mmol/l]	Renal function	1845	31	0	0.19704
s0	albumin	Albumin in serum (i.S.) g/l	Renal function	1849	21	0.000347293	-0.083103
s0	harnsaure	Uric acid i.S. µmol/l	Renal function	1850	3	0.376858	0.0205574
s0	ft3	Free Triiodthyronine i.S. pmol/l	Thyroid function	1792	1	0.000774914	-0.0793406
s0	ft4	Free Thyroxine i.S. pmol/l	Thyroid function	1844	23	0.102363	0.038052
s0	tsh	Thyroid stimulating hormone i.S. mU/l	Thyroid function	1843	2	0.261703	-0.0261575
s4	hdl	HDL-Cholesterol i.S. mmol/l	Blood lipids	969	2	0.0827904	0.0557558
s4	cortis_2	Cortisol in sputum Colection 2 (mornings when awaking) µg/dl	Cortisol	843	21	0.54771	-0.0207348
s4	ifnalphapgml	Interferon-alpha (IFN-α) i.S. pg/ml	Inflammation	957	21	0.0307235	-0.0698494
s4	il17apgml	Interleukin-17a (IL-17a) i.S. pg/ml	Inflammation	957	21	0.0826598	-0.0561285
s4	il12p70pgml	Interleukin-12p70 (IL-12p70) i.S. pg/ml	Inflammation	957	21	0.197495	-0.0416948
s4	hscrp	High-sensitive C-reactive Protein i.S. mg/l	Inflammation	923	5	0.353646	-0.0305647
s4	ifngammapgml	Interferon-gamma (IFN-ɣ) i.S. pg/ml	Inflammation	957	25	0.358071	-0.0297408
s4	il10pgml	Interleukin-10 (IL-10) i.S. pg/ml	Inflammation	957	8	0.528234	0.0204123
s4	il8pgml	Interleukin-8 (IL-8) i.S. pg/ml	Inflammation	957	4	0.633466	-0.0154338
s4	il13pgml	Interleukin-13 (IL-13) i.S. pg/ml	Inflammation	957	20	0.739583	-0.0107589
s4	ldh	Lactate dehydrogenase i.S. µkatal/l	Liver + muscle function	968	26	2.61688e-06	0.15036
s4	alat	Alanin-Aminotransferase i.S. (syn. GPT) µkatal/l	Liver + muscle function	971	15	0.129321	-0.0487098
s4	harnstoff	Urea i.S. mmol/l]	Renal function	971	4	1.25655e-09	0.193295
s4	crea	Creatinine i.S. µmol/l	Renal function	970	4	2.52414e-09	0.189862
s4	ft4	Free Thyroxine i.S. pmol/l	Thyroid function	970	23	0.00798512	0.0851281
s4	ft3	Free Triiodthyronine i.S. pmol/l	Thyroid function	970	25	0.206122	-0.0406299
s4	tsh	Thyroid stimulating hormone i.S. mU/l	Thyroid function	970	35	0.361466	-0.0293326

## Sheet: Suppl.Table.2
Suppl.Table.2. Variants in genomic loci from the discovery GWAS in the BiDirect Study (Münster, Germany; N=1,899). The GWAS was adjusted for sex, age, diagnostic group (BiDirect cohort: depression, myocardial infarction and population controls), and the first 10 principal components. Loci were created with lead (p<1e-5) and neighboring nominal (p<0.05) variants in linkage disequilibrium (r2≥0.6, …
Locus	rsID	CHR	BP	A1	A2	GENO	HWE	MAF	P	BETA	SE	Nearest gene	Consequence
1	rs76037384	2	125357776	A	T	18/324/1555	0.7889	0.09489	2.17e-06	0.0988	0.02079	CNTNAP5	intronic		Lead variant
1	rs7609158	2	125375145	G	A	9/238/1647	0.8549	0.06758	0.0001831	0.09232	0.02463	CNTNAP5	intronic		Ind.Sig.Variant
1	rs75525910	2	125376687	T	C	9/233/1656	0.7112	0.06612	0.0002299	0.09148	0.02479	CNTNAP5	intronic
1	rs13417879	2	125377684	C	G	9/240/1649	0.8565	0.06797	0.0001719	0.09234	0.02453	CNTNAP5	intronic
1	rs77219174	2	125380297	G	C	9/240/1649	0.8565	0.06797	0.0001719	0.09234	0.02453	CNTNAP5	intronic
1	rs6715176	2	125383010	G	A	9/240/1649	0.8565	0.06797	0.0001719	0.09234	0.02453	CNTNAP5	intronic
1	rs1542341	2	125383522	C	T	9/240/1648	0.8566	0.068	0.000172	0.09236	0.02453	CNTNAP5	intronic		CHR: chromosome
1	rs74715444	2	125384108	A	G	9/233/1656	0.7112	0.06612	0.0002299	0.09148	0.02479	CNTNAP5	intronic		BP: base pair
1	rs6751637	2	125384801	T	C	9/233/1655	0.7113	0.06616	0.00023	0.09151	0.02479	CNTNAP5	intronic		A1: minor/effect allele
1	rs13430653	2	125386321	T	C	9/233/1656	0.7112	0.06612	0.0002299	0.09148	0.02479	CNTNAP5	intronic		A2: major/non-effect allele
1	rs13390807	2	125389402	A	G	9/232/1655	0.7094	0.06593	0.0002242	0.09186	0.02485	CNTNAP5	intronic		GENO: genotype counts
1	rs80144008	2	125390661	C	G	9/232/1656	0.7093	0.06589	0.0002242	0.09183	0.02484	CNTNAP5	intronic		HWE: Hardy-Weinberg equilibrium
1	rs74649253	2	125392110	T	C	9/231/1655	0.7077	0.0657	0.0006284	0.0846	0.0247	CNTNAP5	intronic		MAF: minor allele frequency
1	rs77958503	2	125392628	C	G	9/232/1655	0.7094	0.06593	0.0002309	0.09164	0.02484	CNTNAP5	intronic		SE: standard error
1	rs13423190	2	125394708	T	G	9/227/1654	0.7021	0.06481	0.0005949	0.08606	0.02502	CNTNAP5	intronic
1	rs74409211	2	125394909	G	A	9/226/1655	0.701	0.06455	0.001551	0.07886	0.02488	CNTNAP5	intronic
1	rs73952853	2	125395496	C	T	9/227/1654	0.7021	0.06481	0.0005949	0.08606	0.02502	CNTNAP5	intronic
1	rs9653419	2	125396355	G	T	9/227/1654	0.7021	0.06481	0.0005949	0.08606	0.02502	CNTNAP5	intronic
1	rs9653420	2	125396382	A	T	9/227/1654	0.7021	0.06481	0.0005949	0.08606	0.02502	CNTNAP5	intronic
1	rs77243958	2	125396884	A	T	9/227/1655	0.7021	0.06478	0.0005948	0.08604	0.02501	CNTNAP5	intronic
1	rs10171649	2	125399340	C	G	9/227/1655	0.7021	0.06478	0.0005948	0.08604	0.02501	CNTNAP5	intronic
1	rs75025711	2	125400328	C	T	9/226/1654	0.7011	0.06458	0.0005847	0.08631	0.02506	CNTNAP5	intronic
1	rs76350315	2	125403277	A	G	9/226/1653	0.7012	0.06462	0.0005847	0.08633	0.02506	CNTNAP5	intronic
2	rs740237	8	1356333	T	C	129/791/979	0.07512	0.2762	0.003139	0.04184	0.01415	AF067845.1	intergenic
2	rs10553224	8	1356602	T	TCTC	129/784/978	0.1066	0.2755	0.002855	0.04234	0.01417	AF067845.1	intergenic
2	rs112669595	8	1357331	G	C	129/783/977	0.1065	0.2755	0.003295	0.04174	0.01418	AF067845.1	intergenic
2	rs28416466	8	1357493	T	C	130/788/976	0.09579	0.2767	0.003933	0.04084	0.01414	AF067845.1	intergenic
2	rs28624447	8	1357550	C	T	132/790/972	0.09741	0.2782	0.005517	0.03924	0.01412	AF067845.1	intergenic
2	rs13262573	8	1357721	C	G	131/787/976	0.1083	0.2769	0.005172	0.03956	0.01413	AF067845.1	intergenic
2	rs7814205	8	1358549	C	G	130/779/963	0.1068	0.2775	0.008544	0.03754	0.01426	AF067845.1	intergenic
2	rs1019022	8	1358791	A	G	130/785/975	0.1073	0.2765	0.006415	0.03865	0.01416	AF067845.1	intergenic
2	rs1019023	8	1359035	T	G	130/784/976	0.1075	0.2762	0.006094	0.03889	0.01416	AF067845.1	intergenic
2	rs2404294	8	1359107	C	T	130/785/975	0.1073	0.2765	0.006415	0.03865	0.01416	AF067845.1	intergenic
2	rs12678158	8	1359428	A	C	121/783/977	0.03145	0.2725	0.006769	0.03898	0.01438	AF067845.1	intergenic
2	rs34071461	8	1359690	A	G	130/784/976	0.1075	0.2762	0.006295	0.03874	0.01416	AF067845.1	intergenic
2	rs36084381	8	1359793	C	T	131/784/969	0.108	0.2776	0.006246	0.03881	0.01418	AF067845.1	intergenic
2	rs35993316	8	1359835	G	A	130/783/973	0.1073	0.2765	0.007332	0.03802	0.01416	AF067845.1	intergenic
2	rs6558466	8	1360068	T	G	130/783/974	0.1074	0.2764	0.007227	0.03807	0.01416	AF067845.1	intergenic
2	rs7828600	8	1360113	A	G	126/782/975	0.07277	0.2746	0.01586	0.03428	0.0142	AF067845.1	intergenic
2	rs6558469	8	1360480	G	C	130/782/973	0.1199	0.2764	0.007258	0.03807	0.01417	AF067845.1	intergenic
2	rs6985688	8	1360633	C	A	130/782/969	0.107	0.277	0.00609	0.03895	0.01418	AF067845.1	intergenic
2	rs33947536	8	1361037	G	GC	130/780/971	0.1198	0.2764	0.006088	0.03891	0.01417	AF067845.1	intergenic
2	rs12681959	8	1361827	G	A	130/780/970	0.1197	0.2766	0.006139	0.03886	0.01416	AF067845.1	intergenic
2	rs28493074	8	1374488	G	C	110/757/1005	0.04145	0.261	2.69e-05	0.0613	0.01457	AF067845.1	intergenic
2	rs10090499	8	1374824	C	A	123/765/990	0.1424	0.2692	4.33e-05	0.05859	0.01429	AF067845.1	intergenic
2	rs12674781	8	1377915	T	C	119/771/1009	0.08789	0.2657	9.64e-06	0.06336	0.01428	AF067845.1	intergenic
2	rs10106073	8	1378302	C	T	123/766/997	0.1428	0.2683	3.35e-05	0.05934	0.01427	AF067845.1	intergenic
2	rs10106194	8	1378411	C	T	123/766/996	0.1427	0.2684	3.84e-05	0.05888	0.01427	AF067845.1	intergenic
3	rs73198093	8	17954598	C	G	0/43/1823	1	0.01152	6.02e-06	0.2633	0.058	CTD-2547L16.1	downstream
3	rs73201987	8	18057600	C	T	0/62/1818	1	0.01649	0.002345	0.1499	0.04921	NAT1	intronic
3	rs8190867	8	18081241	A	G	0/63/1829	1	0.01665	0.001926	0.1515	0.04879	NAT1	downstream
3	rs73201997	8	18082185	C	G	0/68/1829	1	0.01792	0.001797	0.1468	0.04696	NAT1	downstream
3	rs73202002	8	18091636	A	G	0/65/1827	1	0.01718	0.001341	0.1543	0.04803	NAT1	intergenic
3	rs73204003	8	18091943	T	G	0/63/1835	1	0.0166	0.0004843	0.1702	0.0487	NAT1	intergenic
3	rs73204011	8	18105310	C	G	0/72/1820	1	0.01903	0.002681	0.1374	0.04571	NAT1	intergenic
3	rs56345820	8	18107883	T	C	0/66/1824	1	0.01746	0.0005774	0.1642	0.04762	NAT1	intergenic
3	rs184931198	8	18210838	T	C	0/42/1837	1	0.01118	2.9e-06	0.2778	0.05921	NATP	intergenic
3	rs73206175	8	18218371	A	G	1/54/1823	0.3404	0.01491	2.93e-06	0.2373	0.05059	NATP	intergenic
4	rs116862822	8	98656430	G	C	4/169/1698	1	0.0473	1.07e-05	0.1294	0.0293	MTDH	UTR5
4	rs190820572	8	98668751	A	G	3/159/1713	1	0.044	7.87e-06	0.136	0.03034	MTDH	intronic
4	rs72671505	8	98670978	G	A	3/160/1712	1	0.04427	9.4e-06	0.1345	0.03026	MTDH	intronic
4	rs181954655	8	98689668	A	G	3/160/1712	1	0.04427	9.4e-06	0.1345	0.03026	MTDH	intronic
4	rs142838371	8	98741426	A	G	3/160/1713	1	0.04424	6.88e-06	0.1365	0.03026	MTDH	downstream
5	rs2469977	8	104530581	T	C	359/983/556	0.04593	0.4481	3.15e-05	-0.05293	0.01269	RIMS2	intronic
5	rs3044557	8	104558029	A	AGATC	382/974/543	0.1521	0.4576	3.32e-05	0.05227	0.01256	RIMS2	intronic
5	rs2430752	8	104590607	A	C	381/974/543	0.1517	0.4573	2.69e-05	0.0529	0.01257	RIMS2	intronic
5	rs34372929	8	104596668	A	AT	382/957/524	0.162	0.4619	8.87e-06	0.0558	0.01252	RIMS2	intronic
5	rs1365287	8	104602790	A	G	382/974/543	0.1521	0.4576	3.32e-05	0.05227	0.01256	RIMS2	intronic
5	rs2098466	8	104682033	A	G	359/983/556	0.04593	0.4481	3.15e-05	-0.05293	0.01269	RIMS2	intronic
5	rs1176668	8	104718242	C	G	332/972/592	0.05493	0.4314	0.001065	0.04184	0.01276	RIMS2	intronic
6	rs62577508	9	118167915	C	T	48/506/1311	1	0.1614	0.001527	0.05406	0.01703	DEC1	intergenic
6	rs72750117	9	118169815	C	A	48/506/1311	1	0.1614	0.001527	0.05406	0.01703	DEC1	intergenic
6	rs62577526	9	118170841	T	C	48/507/1323	1	0.1605	0.001463	0.05413	0.01699	DEC1	intergenic
6	rs62577528	9	118172545	A	G	48/507/1323	1	0.1605	0.001463	0.05413	0.01699	DEC1	intergenic
6	rs368220211	9	118176316	G	A	50/511/1326	0.9324	0.1619	0.002742	0.05055	0.01685	DEC1	intergenic
6	rs959486	9	118178057	G	C	50/518/1322	1	0.1635	0.0009644	0.05554	0.0168	DEC1	intergenic
6	rs62577529	9	118183867	A	G	49/517/1321	0.9327	0.163	0.001636	0.05317	0.01686	DEC1	intergenic
6	rs62577532	9	118195772	A	C	50/518/1319	1	0.1638	0.001465	0.05355	0.01681	DEC1	intergenic
6	rs62576480	9	118204211	C	A	49/514/1316	0.9327	0.1629	0.001026	0.05556	0.01689	DEC1	intergenic
6	rs62576482	9	118213639	A	G	49/515/1317	0.9327	0.1629	0.001292	0.05441	0.01688	DEC1	intergenic
6	rs1335142	9	118233090	A	G	49/514/1315	0.9327	0.1629	0.001024	0.0556	0.0169	DEC1	intergenic
6	rs62576499	9	118233968	C	A	49/514/1315	0.9327	0.1629	0.001024	0.0556	0.0169	DEC1	intergenic
6	rs146328357	9	118236551	A	G	49/513/1314	1	0.1628	0.0009524	0.05598	0.01692	DEC1	intergenic
6	rs62576501	9	118240336	T	C	49/513/1313	1	0.1629	0.0009346	0.05609	0.01692	DEC1	intergenic
6	rs149182817	9	118240608	G	A	48/511/1314	0.9322	0.162	0.003315	0.04962	0.01687	DEC1	intergenic
6	rs62576506	9	118244944	T	A	48/514/1320	0.8654	0.1621	0.000997	0.05585	0.01694	DEC1	intergenic
6	rs62576528	9	118261795	A	C	42/507/1346	0.5411	0.1559	0.0003135	0.06213	0.01721	DEC1	intergenic
6	rs62576529	9	118261925	T	A	42/507/1346	0.5411	0.1559	0.0003135	0.06213	0.01721	DEC1	intergenic
6	rs62576530	9	118262328	G	C	43/509/1343	0.6023	0.157	0.0002603	0.06274	0.01715	DEC1	intergenic
6	rs62576532	9	118263216	T	C	42/505/1348	0.5992	0.1554	0.000437	0.06068	0.01722	DEC1	intergenic
6	rs62576533	9	118264110	T	C	43/509/1343	0.6023	0.157	0.0002603	0.06274	0.01715	DEC1	intergenic
6	rs62576534	9	118264892	C	T	43/509/1343	0.6023	0.157	0.0002603	0.06274	0.01715	DEC1	intergenic
6	rs2188050	9	118265852	C	T	39/505/1352	0.3323	0.1537	0.0003077	0.06278	0.01736	DEC1	intergenic
6	rs62576535	9	118266632	T	C	38/501/1356	0.3277	0.1522	0.0004949	0.06089	0.01745	DEC1	intergenic
6	rs62576536	9	118267749	C	T	38/503/1354	0.2881	0.1528	0.000354	0.06239	0.01743	DEC1	intergenic
6	rs62576537	9	118267774	C	T	38/503/1354	0.2881	0.1528	0.000354	0.06239	0.01743	DEC1	intergenic
6	rs62576538	9	118268024	A	C	37/498/1360	0.3235	0.1509	0.0006693	0.05971	0.01752	DEC1	intergenic
6	rs62576539	9	118268408	C	T	37/498/1360	0.3235	0.1509	0.0006693	0.05971	0.01752	DEC1	intergenic
6	rs62576662	9	118275446	C	T	37/498/1360	0.3235	0.1509	0.000546	0.06068	0.01752	DEC1	intergenic
6	rs12002475	9	118275670	T	C	37/497/1361	0.3232	0.1507	0.0006162	0.06013	0.01753	DEC1	intergenic
6	rs34157612	9	118276715	TA	T	36/497/1361	0.2429	0.1502	0.0003832	0.06256	0.01758	DEC1	intergenic
6	rs12003493	9	118277283	T	C	36/497/1361	0.2429	0.1502	0.0003832	0.06256	0.01758	DEC1	intergenic
6	rs72755374	9	118279651	T	C	38/503/1355	0.3283	0.1527	0.0002996	0.06313	0.01743	DEC1	intergenic
6	rs59521190	9	118279696	TAAA	TA	38/500/1355	0.3278	0.1521	0.0003287	0.06286	0.01747	DEC1	intergenic
6	rs62576663	9	118284833	G	A	38/499/1356	0.3717	0.1519	0.0003552	0.06251	0.01747	DEC1	intergenic
6	rs62576664	9	118286699	G	A	39/500/1357	0.4235	0.1524	0.0003911	0.06182	0.0174	DEC1	intergenic
6	rs62576666	9	118300658	A	G	37/492/1360	0.3667	0.1498	0.0006228	0.06026	0.01758	DEC1	intergenic
6	rs62576667	9	118302946	C	T	26/455/1408	0.1366	0.1342	7.37e-06	0.08305	0.01848	DEC1	intergenic
6	rs72757379	9	118306408	G	C	26/456/1409	0.1143	0.1343	1.24e-05	0.08093	0.01847	DEC1	intergenic
6	rs62576696	9	118311682	G	A	22/426/1431	0.1393	0.1251	2.15e-06	0.0906	0.01906	DEC1	intergenic
6	rs62576698	9	118315199	C	T	27/456/1414	0.1674	0.1344	1.26e-05	0.08058	0.0184	DEC1	intergenic
6	rs72759322	9	118318566	G	C	25/451/1419	0.1098	0.1322	2.3e-05	0.0789	0.01859	DEC1	intergenic
6	rs62576702	9	118318983	C	T	27/456/1414	0.1674	0.1344	1.26e-05	0.08058	0.0184	DEC1	intergenic
6	rs72759400	9	118325439	C	T	27/456/1414	0.1674	0.1344	1.26e-05	0.08058	0.0184	DEC1	intergenic
6	rs140846280	9	118327072	A	AAC	25/451/1419	0.1098	0.1322	2.3e-05	0.0789	0.01859	DEC1	intergenic
6	rs72761321	9	118332009	A	G	24/446/1419	0.1049	0.1308	1.17e-05	0.08234	0.01873	DEC1	intergenic
6	rs72761322	9	118332039	C	T	25/451/1419	0.1098	0.1322	2.3e-05	0.0789	0.01859	DEC1	intergenic
6	rs111454401	9	118336247	A	G	27/456/1414	0.1674	0.1344	1.26e-05	0.08058	0.0184	RP11-284G10.1	intergenic
6	rs141884552	9	118339236	GA	G	25/453/1419	0.1097	0.1326	2.01e-05	0.07934	0.01856	RP11-284G10.1	intergenic
6	rs62575261	9	118344394	C	T	27/457/1413	0.1674	0.1347	1.24e-05	0.08059	0.01839	RP11-284G10.1	intergenic
6	rs113047360	9	118347866	T	G	27/457/1413	0.1674	0.1347	1.24e-05	0.08059	0.01839	RP11-284G10.1	intergenic
6	rs12000608	9	118352592	C	T	25/453/1419	0.1097	0.1326	2.01e-05	0.07934	0.01856	RP11-284G10.1	intergenic
6	rs62575263	9	118353966	A	G	25/453/1417	0.1097	0.1327	2.01e-05	0.07934	0.01856	RP11-284G10.1	intergenic
6	rs62575306	9	118372453	T	C	23/440/1409	0.1006	0.1298	3.75e-05	0.07773	0.01881	RP11-284G10.1	intergenic
6	rs62575307	9	118374380	C	T	25/443/1402	0.1564	0.1318	1.5e-05	0.08091	0.01864	RP11-284G10.1	intergenic
6	rs72763123	9	118375690	A	C	25/443/1402	0.1564	0.1318	1.5e-05	0.08091	0.01864	RP11-284G10.1	intergenic
6	rs62575309	9	118377251	C	T	25/443/1402	0.1564	0.1318	1.5e-05	0.08091	0.01864	RP11-284G10.1	intergenic
6	rs62575331	9	118409800	G	C	39/491/1363	0.5889	0.1503	0.0003754	0.06212	0.01743	RP11-284G10.1	intergenic
6	rs72764714	9	118411780	A	G	38/479/1376	0.7131	0.1466	0.0006918	0.05978	0.01759	RP11-284G10.1	intergenic
6	rs72764716	9	118414372	A	G	37/480/1374	0.581	0.1465	0.0007203	0.05978	0.01765	RP11-284G10.1	intergenic
6	rs10982876	9	118450617	C	G	111/687/1071	0.9499	0.2432	6.26e-05	0.05823	0.01451	RP11-284G10.1	intergenic
6	rs10817812	9	118450670	T	C	111/687/1071	0.9499	0.2432	6.26e-05	0.05823	0.01451	RP11-284G10.1	intergenic
6	rs10817813	9	118450673	C	T	111/687/1071	0.9499	0.2432	6.26e-05	0.05823	0.01451	RP11-284G10.1	intergenic
6	rs10817814	9	118450744	T	C	111/687/1071	0.9499	0.2432	6.26e-05	0.05823	0.01451	RP11-284G10.1	intergenic
6	rs141467910	9	118450924	C	CTTGTT	93/647/1142	0.8937	0.2213	7.59e-05	0.05915	0.01491	RP11-284G10.1	intergenic
6	rs10817815	9	118451020	C	T	93/647/1144	0.8936	0.2211	7.92e-05	0.05895	0.0149	RP11-284G10.1	intergenic
6	rs10817816	9	118451206	T	C	88/647/1161	0.8926	0.217	6.42e-05	0.06006	0.01499	RP11-284G10.1	intergenic
6	rs10817817	9	118451241	G	A	96/655/1148	0.8425	0.223	7.17e-05	0.05875	0.01476	RP11-284G10.1	intergenic
6	rs10817818	9	118451787	T	A	95/647/1136	0.8415	0.2228	9.97e-05	0.05764	0.01478	RP11-284G10.1	intergenic
6	rs916560	9	118452862	G	A	96/653/1128	0.8948	0.2251	4.56e-05	0.06029	0.01475	RP11-284G10.1	intergenic
6	rs10759817	9	118453314	A	G	96/655/1132	0.9473	0.2249	3.92e-05	0.06071	0.01473	RP11-284G10.1	intergenic
6	rs733387	9	118454130	A	T	88/652/1146	0.7371	0.2195	3.39e-05	0.06205	0.01493	RP11-284G10.1	intergenic
6	rs10817821	9	118454820	G	T	96/660/1132	1	0.2256	4.01e-05	0.06053	0.0147	RP11-284G10.1	intergenic
6	rs10817822	9	118457649	G	A	82/651/1153	0.4546	0.2161	6.49e-06	0.06859	0.01517	RP11-284G10.1	intergenic
6	rs10817823	9	118457896	T	A	82/651/1153	0.4546	0.2161	6.49e-06	0.06859	0.01517	RP11-284G10.1	intergenic
6	rs10982878	9	118457978	G	T	82/651/1153	0.4546	0.2161	6.49e-06	0.06859	0.01517	RP11-284G10.1	intergenic
6	rs10982879	9	118458998	G	A	82/651/1153	0.4546	0.2161	6.49e-06	0.06859	0.01517	RP11-284G10.1	intergenic
6	rs10982880	9	118460034	A	G	82/651/1153	0.4546	0.2161	6.49e-06	0.06859	0.01517	RP11-284G10.1	intergenic
6	rs10982881	9	118460196	A	G	90/657/1138	0.739	0.222	7.42e-06	0.06716	0.01495	RP11-284G10.1	intergenic
6	rs10982883	9	118461688	C	T	98/670/1125	0.9481	0.2287	5.95e-06	0.06673	0.0147	RP11-284G10.1	intergenic
6	rs68111219	9	118462968	T	A	107/676/1108	0.7498	0.2353	8.31e-06	0.06478	0.01449	RP11-284G10.1	intergenic
6	rs10982885	9	118463156	C	T	107/676/1108	0.7498	0.2353	8.76e-06	0.0646	0.01449	RP11-284G10.1	intergenic
6	rs10817824	9	118464743	A	G	107/676/1110	0.7495	0.2351	8.26e-06	0.06474	0.01448	RP11-284G10.1	intergenic
6	rs139017684	9	118465329	A	AAAT	98/670/1125	0.9481	0.2287	5.95e-06	0.06673	0.0147	RP11-284G10.1	intergenic
6	rs11554350	9	118465426	G	A	107/676/1110	0.7495	0.2351	8.26e-06	0.06474	0.01448	RP11-284G10.1	intergenic
6	rs10817825	9	118466160	G	A	98/670/1125	0.9481	0.2287	5.95e-06	0.06673	0.0147	RP11-284G10.1	intergenic
6	rs10982886	9	118468519	C	T	107/676/1111	0.7494	0.235	7.63e-06	0.06498	0.01448	RP11-284G10.1	intergenic
6	rs10817826	9	118468600	A	C	98/670/1125	0.9481	0.2287	5.95e-06	0.06673	0.0147	RP11-284G10.1	intergenic
6	rs10817827	9	118469262	T	C	107/676/1111	0.7494	0.235	7.63e-06	0.06498	0.01448	RP11-284G10.1	intergenic
6	rs10982889	9	118469769	T	C	98/670/1125	0.9481	0.2287	5.95e-06	0.06673	0.0147	RP11-284G10.1	intergenic
6	rs141953358	9	118475249	TAGAA	T	99/670/1126	1	0.229	7.49e-06	0.06586	0.01466	RP11-284G10.1	intergenic
6	rs10982891	9	118475809	A	T	99/670/1126	1	0.229	7.49e-06	0.06586	0.01466	RP11-284G10.1	intergenic
6	rs12380012	9	118475932	T	C	100/672/1127	1	0.2296	5.5e-06	0.06664	0.01462	RP11-284G10.1	intergenic
6	rs10982893	9	118479393	T	C	99/670/1126	1	0.229	7.49e-06	0.06586	0.01466	RP11-284G10.1	intergenic
6	rs10982894	9	118479910	G	A	99/670/1126	1	0.229	7.49e-06	0.06586	0.01466	RP11-284G10.1	intergenic
6	rs144602805	9	118480962	A	G	99/670/1126	1	0.229	7.49e-06	0.06586	0.01466	RP11-284G10.1	intergenic
6	rs10817829	9	118481579	C	T	99/669/1126	1	0.2289	6.5e-06	0.06631	0.01466	RP11-284G10.1	intergenic
6	rs12378523	9	118487266	C	T	100/668/1125	0.9482	0.2293	6.9e-06	0.06604	0.01464	RP11-284G10.1	intergenic
6	rs11521559	9	118487836	C	A	100/668/1125	0.9482	0.2293	6.9e-06	0.06604	0.01464	RP11-284G10.1	intergenic
6	rs12377201	9	118488131	A	G	98/664/1123	1	0.2281	1.8e-05	0.06276	0.0146	RP11-284G10.1	intergenic
7	rs9667519	11	18873142	T	C	305/919/659	0.6329	0.406	0.0002678	0.04616	0.01264	RP11-583F24.7	intergenic
7	rs12223144	11	18891582	C	T	238/860/795	0.8404	0.3529	0.000258	0.04733	0.01293	RP11-1081L13.3	downstream
7	rs59948048	11	18898620	GTATA	G	244/846/781	0.5454	0.3565	0.001031	0.04237	0.01289	RP11-1081L13.3	intergenic
7	rs11024867	11	18912229	A	C	406/946/532	0.7459	0.4666	0.0002552	-0.04547	0.01241	RP11-583F24.6	intergenic
7	rs10766517	11	18913777	T	A	314/915/659	0.9242	0.4086	4.57e-05	0.05158	0.01262	RP11-583F24.6	intergenic
7	rs6483547	11	18915255	C	T	319/917/652	0.9244	0.4118	5.44e-05	0.05101	0.01261	RP11-583F24.6	intergenic
7	rs2200173	11	18916238	T	G	319/917/652	0.9244	0.4118	5.44e-05	0.05101	0.01261	RP11-583F24.6	intergenic
7	rs148536735	11	18917706	T	G	314/916/658	0.8865	0.4089	5.11e-05	0.05127	0.01263	RP11-583F24.6	intergenic
7	rs1842909	11	18918227	G	C	352/921/612	0.888	0.431	9.1e-06	0.05554	0.01248	RP11-583F24.6	intergenic
7	rs11024870	11	18919313	T	C	406/943/532	0.7811	0.4665	0.0002588	-0.04545	0.01242	RP11-583F24.6	intergenic
7	rs11500054	11	18921241	T	G	403/930/532	0.9629	0.4654	0.0003904	-0.04434	0.01248	RP11-583F24.5	intergenic
7	rs11024871	11	18921962	T	C	307/920/665	0.7385	0.4054	4.88e-05	0.05153	0.01266	RP11-583F24.5	intergenic
7	rs11024873	11	18923701	T	C	314/915/661	0.962	0.4082	4.44e-05	0.0516	0.01261	RP11-583F24.5	intergenic
7	rs11024874	11	18924144	G	T	407/944/532	0.7813	0.4668	0.000383	-0.04423	0.01243	RP11-583F24.5	intergenic
7	rs57573290	11	18924213	T	C	407/944/532	0.7813	0.4668	0.000383	-0.04423	0.01243	RP11-583F24.5	intergenic
7	rs7946867	11	18924504	G	T	307/920/665	0.7385	0.4054	4.88e-05	0.05153	0.01266	RP11-583F24.5	intergenic
7	rs3075259	11	18925751	A	AAGTC	407/946/533	0.7813	0.4666	0.0004532	-0.04365	0.01242	RP11-583F24.5	intergenic
7	rs1483100	11	18925886	G	C	320/918/655	1	0.4115	4.17e-05	0.05166	0.01257	RP11-583F24.5	intergenic
7	rs958061	11	18929815	A	G	304/922/673	0.703	0.4028	3.82e-05	0.05218	0.01264	RP11-583F24.5	intergenic
7	rs1552199	11	18932316	T	C	409/946/535	0.8533	0.4667	0.00065	-0.04242	0.01242	RP11-583F24.5	ncRNA_exonic
7	rs7121353	11	18932675	A	G	304/917/674	0.8113	0.4024	3.97e-05	0.05209	0.01265	RP11-583F24.5	ncRNA_exonic
7	rs1817503	11	18933049	T	C	407/949/543	0.8537	0.4642	0.0004581	-0.04356	0.01241	RP11-583F24.5	upstream
7	rs10741757	11	18935261	A	G	311/921/665	0.8121	0.4067	2.29e-05	0.05352	0.01261	RP11-583F24.5	intergenic
7	rs3812784	11	18937467	A	C	310/918/665	0.8489	0.4062	2.32e-05	0.0535	0.01261	RP11-583F24.5	intergenic
7	rs10833018	11	18939666	G	A	308/910/661	0.8859	0.4061	1.34e-05	0.05531	0.01267	RP11-583F24.5	intergenic
8	rs78437174	12	117039399	G	A	1/107/1763	1	0.02913	8.84e-06	-0.1652	0.03708	RP11-497G19.3	ncRNA_intronic
8	rs117806753	12	117041081	A	T	1/107/1762	1	0.02914	8.68e-06	-0.1654	0.03708	RP11-497G19.3	ncRNA_intronic
8	rs78730916	12	117044085	C	A	1/108/1764	1	0.02936	9.94e-06	-0.1638	0.03698	RP11-497G19.3	intergenic
8	rs149027565	12	117044714	T	G	1/108/1764	1	0.02936	9.94e-06	-0.1638	0.03698	RP11-497G19.3	intergenic
8	rs147802401	12	117044747	A	G	1/108/1764	1	0.02936	9.94e-06	-0.1638	0.03698	RP11-497G19.3	intergenic
8	rs117441108	12	117047296	T	C	2/108/1764	0.681	0.02988	6.61e-06	-0.1641	0.03631	RP11-497G19.3	intergenic
8	rs146801204	12	117050196	C	T	2/109/1765	0.6849	0.03012	4.07e-06	-0.167	0.03615	RP11-497G19.3	intergenic
8	rs117238741	12	117056091	G	A	2/109/1766	0.6847	0.0301	4.69e-06	-0.1659	0.03613	RP11-497G19.3	intergenic
8	rs117270201	12	117058234	C	A	2/109/1767	0.6846	0.03009	1.52e-05	-0.1566	0.03612	RP11-497G19.3	intergenic
8	rs117457755	12	117060536	G	T	2/109/1759	0.6856	0.03021	1.77e-05	-0.1553	0.03609	RP11-497G19.3	intergenic
9	rs76287562	13	42388330	T	G	3/44/1844	0.003658	0.01322	1.18e-05	0.2258	0.0514	VWA8	intronic
9	rs77783244	13	42454184	T	C	3/44/1844	0.003658	0.01322	1.18e-05	0.2258	0.0514	VWA8	intronic
9	rs76207901	13	42524241	T	G	3/43/1844	0.003252	0.01296	7.12e-06	0.2336	0.05188	VWA8	intronic
10	rs142754039	14	62669677	C	T	16/303/1558	0.7757	0.08924	2.58e-06	0.102	0.02163	RP11-355I22.8	intergenic
10	rs10131217	14	62673825	A	G	16/300/1577	0.6658	0.08769	2.67e-06	0.102	0.02166	RP11-355I22.8	intergenic
10	rs1514928	14	62678303	A	C	16/300/1583	0.6652	0.08741	1.29e-06	0.1053	0.02168	RP11-355I22.8	intergenic
11	rs12923294	16	7011164	G	A	96/700/1066	0.1817	0.2395	9.76e-07	-0.07218	0.01469	RBFOX1	intronic
11	rs1994766	16	7014662	C	T	97/697/1075	0.2521	0.2384	1.79e-06	-0.07098	0.01481	RBFOX1	intronic
11	rs9921053	16	7015821	T	C	97/702/1081	0.2278	0.2383	2.44e-06	-0.06983	0.01477	RBFOX1	intronic
11	rs9302833	16	7015854	A	G	98/702/1081	0.2542	0.2387	1.76e-06	-0.07069	0.01474	RBFOX1	intronic
11	rs7191887	16	7017545	T	C	96/698/1084	0.2507	0.237	1.67e-06	-0.07118	0.01481	RBFOX1	intronic
11	rs12709164	16	7017567	C	T	96/699/1083	0.2263	0.2372	1.42e-06	-0.07166	0.01481	RBFOX1	intronic
11	rs7196499	16	7017619	T	C	96/699/1084	0.2508	0.2371	1.5e-06	-0.07147	0.01481	RBFOX1	intronic
11	rs9922641	16	7019432	C	G	95/695/1085	0.249	0.236	2.2e-06	-0.07041	0.01483	RBFOX1	intronic
11	rs9935308	16	7019699	A	C	94/689/1084	0.2735	0.2349	5.63e-06	-0.06748	0.01482	RBFOX1	intronic
11	rs2029627	16	7019821	C	G	95/695/1087	0.2491	0.2357	2.29e-06	-0.07024	0.01482	RBFOX1	intronic
11	rs7198339	16	7021004	G	A	99/710/1090	0.2561	0.2391	1.31e-06	-0.07105	0.01464	RBFOX1	intronic
11	rs7201031	16	7021301	A	T	93/691/1092	0.2458	0.2337	1.03e-06	-0.07286	0.01486	RBFOX1	intronic
11	rs11077119	16	7021540	A	G	98/707/1089	0.2545	0.2384	1.25e-06	-0.07142	0.01469	RBFOX1	intronic
11	rs11077120	16	7021749	T	G	98/707/1088	0.2299	0.2385	1.2e-06	-0.07159	0.01469	RBFOX1	intronic
11	rs12598575	16	7023048	G	C	98/702/1083	0.2805	0.2384	1.13e-06	-0.07199	0.01474	RBFOX1	intronic
11	rs28593650	16	7023070	T	C	98/704/1083	0.254	0.2387	1.23e-06	-0.07171	0.01473	RBFOX1	intronic
11	rs11861242	16	7023832	A	C	98/702/1082	0.2806	0.2386	1.06e-06	-0.0722	0.01475	RBFOX1	intronic
11	rs12926215	16	7023874	G	C	98/702/1081	0.2542	0.2387	1e-06	-0.07238	0.01475	RBFOX1	intronic
11	rs8060528	16	7024428	T	C	98/703/1079	0.2538	0.2391	7.69e-07	-0.07317	0.01475	RBFOX1	intronic
11	rs7500821	16	7024937	C	G	96/700/1081	0.226	0.2376	1.37e-06	-0.07171	0.0148	RBFOX1	intronic
11	rs7500598	16	7024949	G	A	96/700/1081	0.226	0.2376	1.37e-06	-0.07171	0.0148	RBFOX1	intronic
11	rs58014958	16	7025702	A	G	97/703/1081	0.2276	0.2384	8.53e-07	-0.07294	0.01477	RBFOX1	intronic
11	rs58747451	16	7025925	C	G	97/703/1080	0.2276	0.2386	8.08e-07	-0.07312	0.01477	RBFOX1	intronic
11	rs6500893	16	7029284	G	A	97/703/1080	0.2276	0.2386	1.3e-06	-0.0714	0.0147	RBFOX1	intronic
11	rs5815359	16	7029389	AT	A	96/697/1082	0.2506	0.2371	2.13e-06	-0.07003	0.01473	RBFOX1	intronic
11	rs1492382	16	7030309	G	A	98/717/1084	0.1486	0.2404	2.34e-06	-0.06943	0.01466	RBFOX1	intronic
11	rs1844989	16	7030764	G	C	91/697/1073	0.1082	0.2362	3.02e-06	-0.06974	0.01489	RBFOX1	intronic
11	rs4287581	16	7032053	G	A	109/740/1032	0.1287	0.2547	0.0001319	-0.05484	0.01432	RBFOX1	intronic
11	rs4290487	16	7032136	G	A	109/740/1033	0.1288	0.2545	0.0001322	-0.05481	0.01431	RBFOX1	intronic
11	rs11077121	16	7036048	A	G	111/751/1037	0.1043	0.2562	0.000305	-0.05217	0.01442	RBFOX1	intronic
11	rs11077122	16	7036519	A	C	97/721/1062	0.07941	0.2434	0.0009059	-0.04898	0.01474	RBFOX1	intronic
11	rs9941014	16	7037653	C	A	103/736/1035	0.06541	0.2513	0.0006257	-0.05013	0.01463	RBFOX1	intronic
11	rs9940701	16	7037969	G	C	103/736/1038	0.06557	0.2509	0.0006634	-0.04985	0.01462	RBFOX1	intronic
11	rs2346239	16	7038560	C	T	99/725/1036	0.06206	0.2481	0.001282	-0.04762	0.01476	RBFOX1	intronic
12	rs74607435	19	45235700	C	T	8/192/1699	0.2693	0.05477	5.21e-06	0.122	0.02671	snoZ6	intergenic

## Sheet: Suppl.Table.3
Suppl.Table.3. Variants in genomic loci from the weighted GWAS meta-analysis (BiDirect + ASPS-Fam studies; N=2,186). Loci were created with lead (p<1e-5) and neighboring nominal (p<0.05) variants in linkage disequilibrium (r2≥0.6, within 500 kb).
Meta-Analysis												BiDirect							ASPS-Fam
Locus	rsID	CHR	BP	Nearest.gene	Consequence	A1	A2	P.WZ.	WEIGHTED_Z	BiDirect	ASPS.Fam	A1	A2	P	BETA	SE	HWE	MAF	A1	A2	P	BETA	SE	HWE	MAF
1	rs1721240	2	74127289	ACTG2	intronic	C	T	0.0001486	-3.793	-0.046	-0.0418	C	T	0.0002414	-0.04596	0.0125	0.8152	0.4323	T	C	0.304997	0.0417669	0.0407174	1	0.41949
1	rs1617744	2	74127344	ACTG2	intronic	G	A	0.0002649	-3.648	-0.0439	-0.0444	G	A	0.0004802	-0.04392	0.01256	0.888	0.4332	A	G	0.277314	0.0444168	0.0408854	0.904745	0.42382
1	rs1726025	2	74129474	ACTG2	intronic	T	C	9.546e-05	-3.902	-0.0436	-0.0754	T	C	0.0005505	-0.04358	0.01259	0.8869	0.4149	C	T	0.0600761	0.0754001	0.0401014	0.0585941	0.36534		Lead variant
1	rs1653256	2	74129664	ACTG2	intronic	A	G	9.215e-05	-3.91	-0.0437	-0.0759	A	G	0.0005401	-0.04367	0.0126	0.9244	0.4149	G	A	0.0587124	0.0759258	0.0401652	0.0585941	0.36603
1	rs1721243	2	74129712	ACTG2	intronic	C	G	9.273e-05	-3.909	-0.0436	-0.0756	C	G	0.0005391	-0.04363	0.01259	0.887	0.4147	G	C	0.0594003	0.0755786	0.0400901	0.0585941	0.36584
1	rs1721244	2	74129895	ACTG2	UTR3	G	A	8.899e-05	-3.919	-0.0436	-0.0755	G	A	0.0005158	-0.04361	0.01254	0.8873	0.4163	A	G	0.0596426	0.0755077	0.0400906	0.0585941	0.36589
1	rs1653255	2	74130024	ACTG2	UTR3	C	A	1.985e-05	-4.267	-0.0494	-0.0685	C	A	9.057e-05	-0.0494	0.01259	0.9247	0.4235	A	C	0.0881929	0.0684688	0.0401574	0.21435	0.38276
1	rs1653254	2	74130240	ACTG2	UTR3	G	A	2.025e-05	-4.262	-0.0494	-0.0679	G	A	9.057e-05	-0.0494	0.01259	0.9247	0.4235	A	G	0.0905036	0.0678863	0.0401043	0.21435	0.38321		CHR: chromosome
1	rs1726024	2	74130557	ACTG2	intronic	C	G	1.983e-05	-4.267	-0.0494	-0.0687	C	G	9.133e-05	-0.04939	0.0126	0.9623	0.4234	G	C	0.0870994	0.0687102	0.0401602	0.139363	0.38294		BP: base pair
1	rs1726023	2	74130669	ACTG2	intronic	A	G	2.036e-05	-4.261	-0.0494	-0.0681	A	G	9.133e-05	-0.04939	0.0126	0.9623	0.4234	G	A	0.0901644	0.068125	0.0402028	0.21435	0.38194		A1: minor/effect allele
1	rs34523114	2	74131786	ACTG2	intronic	AT	A	6.751e-06	-4.502	-0.0528	-0.0702	AT	A	3.227e-05	-0.05275	0.01266	0.8493	0.4226	A	AT	0.0836052	0.0702153	0.0405836	0.171623	0.37983		A2: major/non-effect allele
1	rs1653247	2	74134148	ACTG2	intronic	A	G	2.767e-05	-4.192	-0.0486	-0.0664	A	G	0.0001157	-0.04862	0.01259	0.9623	0.4238	G	A	0.0985226	0.0664205	0.0402047	0.136116	0.38134		HWE: Hardy-Weinberg equilibrium
1	rs831552	2	74134798	ACTG2	intronic	A	C	1.253e-05	-4.368	-0.0544	-0.0591	A	C	3.519e-05	-0.05443	0.01312	0.5403	0.3417	C	A	0.157265	0.0590503	0.0417514	0.406048	0.30169		MAF: minor allele frequency
1	rs756127	2	74135380	ACTG2	intronic	G	A	2.998e-05	-4.174	-0.0481	-0.0681	G	A	0.0001341	-0.04809	0.01257	1	0.4239	A	G	0.0901773	0.0680992	0.0401892	0.136116	0.38456		P.WZ.: weighted p-value
1	rs702460	2	74135732	ACTG2	UTR3	G	A	9.53e-06	-4.428	-0.0554	-0.0584	G	A	2.601e-05	-0.05538	0.01314	0.4438	0.3412	A	G	0.161152	0.058365	0.0416533	0.579657	0.30194		BiDirect: effect in the BiDirect Study
1	rs702461	2	74135797	ACTG2	UTR3	T	C	3.481e-05	-4.14	-0.0506	-0.0663	T	C	0.0001288	-0.05057	0.01318	0.5012	0.3331	C	T	0.115056	0.0663094	0.042078	0.386521	0.28645		ASPS-Fam: effect in the ASPS-Fam Study
1	rs756128	2	74135898	ACTG2	exonic	A	G	1.054e-05	-4.406	-0.055	-0.0582	A	G	2.869e-05	-0.05495	0.0131	0.5408	0.3423	G	A	0.162101	0.0582211	0.0416448	0.579657	0.30193
1	rs831555	2	74136698	ACTG2	intronic	C	T	1.089e-05	-4.399	-0.055	-0.0574	C	T	2.869e-05	-0.05495	0.0131	0.5408	0.3423	T	C	0.168041	0.0574363	0.0416651	0.678707	0.30122
1	rs3107863	2	74137329	ACTG2	intronic	G	A	1.196e-05	-4.378	-0.0548	-0.057	G	A	3.122e-05	-0.05475	0.01312	0.508	0.3426	A	G	0.17008	0.0570234	0.041564	0.678707	0.30186
1	rs10197651	2	74137588	ACTG2	intronic	C	G	1.13e-05	-4.391	-0.0549	-0.0566	C	G	2.903e-05	-0.05494	0.01311	0.5407	0.3425	G	C	0.172708	0.0566395	0.0415381	0.678707	0.30189
1	rs70965766	2	74137798	ACTG2	intronic	G	GTCTTT	1.139e-05	-4.389	-0.0549	-0.0564	G	GTCTTT	2.903e-05	-0.05494	0.01311	0.5407	0.3425	GTCTTT	G	0.174304	0.0564052	0.0415201	0.678707	0.30187
1	rs3107864	2	74137844	ACTG2	intronic	G	A	7.34e-06	-4.484	-0.0566	-0.0563	G	A	1.835e-05	-0.05662	0.01318	0.4729	0.3402	A	G	0.175275	0.056288	0.0415274	0.678707	0.30149
1	rs2462121	2	74137893	ACTG2	intronic	G	C	7.341e-06	-4.484	-0.0566	-0.0563	G	C	1.835e-05	-0.05662	0.01318	0.4729	0.3402	C	G	0.1753	0.0562742	0.0415194	0.678707	0.30179
1	rs2462122	2	74137921	ACTG2	intronic	T	C	7.362e-06	-4.483	-0.0566	-0.0562	T	C	1.835e-05	-0.05662	0.01318	0.4729	0.3402	C	T	0.175834	0.0562008	0.0415167	0.678707	0.30178
1	rs143877466	2	74138093	ACTG2	intronic	T	TAC	8.7e-06	-4.447	-0.0558	-0.0562	T	TAC	2.183e-05	-0.05583	0.01312	0.5414	0.3444	TAC	T	0.175583	0.0562273	0.041512	0.678707	0.30224
1	rs2463120	2	74138138	ACTG2	intronic	C	T	1.241e-05	-4.37	-0.0548	-0.056	C	T	3.122e-05	-0.05475	0.01312	0.508	0.3426	T	C	0.177111	0.0559837	0.0414785	0.678707	0.30176
1	rs2264649	2	74138386	ACTG2	intronic	C	T	2.624e-05	-4.204	-0.0487	-0.0665	C	T	0.0001111	-0.04866	0.01256	1	0.4247	T	C	0.0970108	0.0665373	0.0400943	0.320268	0.38307
1	rs2264650	2	74138674	ACTG2	intronic	T	C	1.179e-05	-4.382	-0.0549	-0.0554	T	C	2.903e-05	-0.05494	0.01311	0.5407	0.3425	C	T	0.180941	0.0554315	0.0414329	0.678707	0.30168
1	rs2253816	2	74139309	ACTG2	intronic	C	T	1.206e-05	-4.377	-0.0549	-0.0548	C	T	2.903e-05	-0.05494	0.01311	0.5407	0.3425	T	C	0.185374	0.0547965	0.041375	0.678707	0.30163
1	rs2694695	2	74139533	ACTG2	intronic	C	A	1.22e-05	-4.374	-0.0551	-0.0549	C	A	2.938e-05	-0.05508	0.01315	0.5065	0.3417	A	C	0.185292	0.0549197	0.0414602	0.678707	0.30157
1	rs2689769	2	74139535	ACTG2	intronic	T	C	1.223e-05	-4.374	-0.0551	-0.0549	T	C	2.938e-05	-0.05508	0.01315	0.5065	0.3417	C	T	0.185676	0.0548608	0.041452	0.678707	0.30156
1	rs2901502	2	74139554	ACTG2	intronic	C	G	1.226e-05	-4.373	-0.0551	-0.0548	C	G	2.938e-05	-0.05508	0.01315	0.5065	0.3417	G	C	0.186183	0.0547886	0.0414451	0.678707	0.30156
1	rs10204245	2	74139575	ACTG2	intronic	C	T	1.065e-05	-4.404	-0.0554	-0.0546	C	T	2.528e-05	-0.05543	0.01313	0.5402	0.3419	T	C	0.18735	0.0545512	0.041375	0.678707	0.30166
1	rs2694696	2	74139629	ACTG2	intronic	G	A	1.242e-05	-4.37	-0.055	-0.0543	G	A	2.941e-05	-0.05495	0.01312	0.5075	0.3419	A	G	0.188663	0.0543399	0.0413375	0.678707	0.30112
1	rs2694697	2	74139650	ACTG2	intronic	G	T	1.242e-05	-4.37	-0.055	-0.0544	G	T	2.941e-05	-0.05495	0.01312	0.5075	0.3419	T	G	0.188756	0.0544194	0.0414067	0.678707	0.30068
1	rs2249658	2	74139710	ACTG2	intronic	C	A	1.207e-05	-4.377	-0.055	-0.0551	C	A	2.941e-05	-0.05495	0.01312	0.5075	0.3419	A	C	0.183009	0.0551355	0.041407	0.678707	0.30197
1	rs13021486	2	74139951	ACTG2	intronic	G	A	1.105e-05	-4.396	-0.0552	-0.0543	G	A	2.61e-05	-0.05523	0.0131	0.5408	0.3423	A	G	0.188671	0.0543457	0.0413426	0.678707	0.3011
1	rs10169974	2	74139996	ACTG2	intronic	T	C	1.105e-05	-4.396	-0.0552	-0.0543	T	C	2.61e-05	-0.05523	0.0131	0.5408	0.3423	C	T	0.188655	0.0543499	0.0413444	0.678707	0.3011
1	rs12997980	2	74140010	ACTG2	intronic	T	C	1.147e-05	-4.388	-0.0552	-0.0535	T	C	2.61e-05	-0.05523	0.0131	0.5408	0.3423	C	T	0.196293	0.0534626	0.0413738	0.678707	0.3018
1	rs1653267	2	74140149	ACTG2	intronic	A	G	1.184e-05	-4.381	-0.0552	-0.0534	A	G	2.67e-05	-0.05523	0.01312	0.5406	0.3426	G	A	0.198172	0.0533981	0.0414976	0.678707	0.3014
1	rs1653266	2	74140152	ACTG2	intronic	C	T	1.189e-05	-4.38	-0.0552	-0.0533	C	T	2.67e-05	-0.05523	0.01312	0.5406	0.3426	T	C	0.199028	0.053322	0.0415175	0.678707	0.30134
1	rs1653265	2	74140230	ACTG2	intronic	A	G	1.177e-05	-4.382	-0.0552	-0.053	A	G	2.61e-05	-0.05523	0.0131	0.5408	0.3423	G	A	0.201585	0.0529564	0.0414678	0.678707	0.30156
2	5:118365512:T	5	118365512	CTB-161M19.4	ncRNA_intronic	A	T	1.828e-05	4.285	0.209	0.3163	A	T	7.932e-05	0.209	0.05284	1	0.01409	A	T	0.0940796	0.316254	0.188892	1	0.01466
2	rs114241289	5	118449366	DMXL1	intronic	A	T	3.077e-05	4.168	0.2177	0.2999	A	T	9.894e-05	0.2177	0.0558	1	0.01247	A	T	0.136713	0.299917	0.201537	1	0.01274
2	rs114956339	5	118578014	DMXL1	intronic	A	G	5.876e-06	4.531	0.2159	0.2519	A	G	1.778e-05	0.2159	0.05019	1	0.01555	A	G	0.142386	0.251907	0.17172	1	0.015
2	rs114545697	5	118595407	AC027320.1	intergenic	C	T	6.032e-06	4.525	0.2158	0.2488	C	T	1.818e-05	0.2158	0.05021	1	0.01557	C	T	0.143049	0.248789	0.169876	1	0.0152
3	rs524798	5	177959285	COL23A1	intronic	G	A	6.477e-06	4.51	0.0496	0.1001	G	A	8.9e-05	0.04957	0.01262	0.347	0.423	A	G	0.0179295	-0.100064	0.0422733	0.463972	0.40319
3	rs522047	5	177959594	COL23A1	intronic	G	A	6.534e-06	4.509	0.0496	0.0996	G	A	8.9e-05	0.04957	0.01262	0.347	0.423	A	G	0.0181782	-0.0996368	0.0421838	0.463972	0.40329
3	rs647505	5	177959742	COL23A1	intronic	A	G	5.28e-06	4.554	0.0502	0.0998	A	G	7.307e-05	0.05015	0.01262	0.3718	0.4233	G	A	0.0180468	-0.0997789	0.0421959	0.463972	0.40407
3	rs520892	5	177959770	COL23A1	intronic	G	A	5.277e-06	4.554	0.0502	0.0998	G	A	7.307e-05	0.05015	0.01262	0.3718	0.4233	A	G	0.018033	-0.0997691	0.0421868	0.463972	0.40408
3	rs520212	5	177959781	COL23A1	intronic	T	G	5.284e-06	4.553	0.0502	0.0997	T	G	7.307e-05	0.05015	0.01262	0.3718	0.4233	G	T	0.0180689	-0.0997151	0.042177	0.463972	0.40405
3	rs1709747	5	177959856	COL23A1	intronic	C	G	5.31e-06	4.552	0.0501	0.0993	C	G	7.296e-05	0.05014	0.01261	0.3716	0.4233	G	C	0.0182465	-0.0993083	0.0420695	0.463972	0.40348
3	rs517338	5	177960131	COL23A1	intronic	T	C	6.081e-06	4.524	0.0497	0.0992	T	C	8.272e-05	0.04971	0.0126	0.3974	0.4229	C	T	0.0183085	-0.0991677	0.0420323	0.463972	0.40353
3	rs487136	5	177961118	COL23A1	intronic	A	G	6.25e-06	4.518	0.0501	0.0974	A	G	7.692e-05	0.05006	0.01263	0.4234	0.4234	G	A	0.0216039	-0.0973876	0.042393	0.39451	0.40484
3	rs487074	5	177961139	COL23A1	intronic	T	C	6.294e-06	4.516	0.0501	0.0973	T	C	7.692e-05	0.05006	0.01263	0.4234	0.4234	C	T	0.0218364	-0.0973081	0.0424333	0.39451	0.40496
3	rs529938	5	177961577	COL23A1	intronic	T	C	4.607e-06	4.582	0.0513	0.0972	T	C	5.496e-05	0.05134	0.0127	0.3691	0.4272	C	T	0.0234646	-0.0971623	0.0428824	0.39451	0.40508
3	rs531022	5	177961729	COL23A1	intronic	A	G	6.394e-06	4.513	0.0501	0.0977	A	G	7.692e-05	0.05006	0.01263	0.4234	0.4234	G	A	0.0223769	-0.0976994	0.0427773	0.39451	0.40472
3	rs552894	5	177961781	COL23A1	intronic	C	T	6.403e-06	4.513	0.0501	0.0977	C	T	7.692e-05	0.05006	0.01263	0.4234	0.4234	T	C	0.0224247	-0.0977471	0.0428134	0.39451	0.40474
3	rs554814	5	177962010	COL23A1	intronic	C	T	6.461e-06	4.511	0.0501	0.0978	C	T	7.692e-05	0.05006	0.01263	0.4234	0.4234	T	C	0.0227353	-0.097761	0.0429181	0.39451	0.40481
3	rs543774	5	177962672	COL23A1	intronic	A	G	6.606e-06	4.506	0.0501	0.0978	A	G	7.692e-05	0.05006	0.01263	0.4234	0.4234	G	A	0.0235208	-0.0977955	0.0431794	0.39451	0.40499
3	rs644350	5	177962815	COL23A1	intronic	G	C	6.652e-06	4.505	0.0501	0.0978	G	C	7.692e-05	0.05006	0.01263	0.4234	0.4234	C	G	0.023772	-0.0977845	0.0432522	0.39451	0.40505
3	rs645788	5	177963202	COL23A1	intronic	A	C	7.958e-06	4.467	0.0496	0.0977	A	C	9.024e-05	0.04959	0.01264	0.4797	0.4246	C	A	0.0242807	-0.0976792	0.0433617	0.463972	0.40517
3	rs645789	5	177963203	COL23A1	intronic	C	A	6.757e-06	4.501	0.0501	0.0977	C	A	7.692e-05	0.05006	0.01263	0.4234	0.4234	A	C	0.0243432	-0.0976578	0.0433713	0.463972	0.40514
3	rs539164	5	177963218	COL23A1	intronic	A	G	7.982e-06	4.466	0.0496	0.0977	A	G	9.024e-05	0.04959	0.01264	0.4797	0.4246	G	A	0.0243924	-0.0976583	0.0433864	0.463972	0.40519
3	rs646225	5	177963270	COL23A1	intronic	A	G	7.475e-06	4.48	0.0496	0.0977	A	G	8.451e-05	0.04965	0.0126	0.51	0.4251	G	A	0.0244596	-0.0976547	0.0434054	0.463972	0.40526
3	rs515242	5	177963524	COL23A1	intronic	A	G	6.086e-06	4.524	0.0501	0.0982	A	G	6.943e-05	0.05009	0.01256	0.5109	0.4247	G	A	0.0243751	-0.098164	0.0436059	0.540478	0.40708
3	rs515211	5	177963534	COL23A1	intronic	T	C	6.233e-06	4.519	0.0501	0.098	T	C	7.13e-05	0.05013	0.01259	0.4243	0.4239	C	T	0.0242408	-0.0979661	0.0434769	0.463972	0.4062
4	rs73198093	8	17954598	CTD-2547L16.1	downstream	C	G	6.811e-06	4.5	0.2633	0.127	C	G	6.024e-06	0.2633	0.058	1	0.01152	C	G	0.432515	0.126988	0.16179	1	0.02087
4	rs73201987	8	18057600	NAT1	intronic	C	T	0.00356	2.915	0.1499	0.0307	C	T	0.002345	0.1499	0.04921	1	0.01649	C	T	0.824386	0.0306682	0.138203	1	0.02908
4	rs8190867	8	18081241	NAT1	downstream	A	G	0.002481	3.026	0.1515	0.0514	A	G	0.001926	0.1515	0.04879	1	0.01665	A	G	0.708366	0.0514372	0.137514	1	0.02812
4	rs73201997	8	18082185	NAT1	downstream	C	G	0.002238	3.057	0.1468	0.0536	C	G	0.001797	0.1468	0.04696	1	0.01792	C	G	0.684782	0.0536345	0.132122	1	0.03042
4	rs73202002	8	18091636	NAT1	intergenic	A	G	0.001335	3.208	0.1543	0.0819	A	G	0.001341	0.1543	0.04803	1	0.01718	A	G	0.544567	0.0819169	0.135194	1	0.02887
4	rs73204003	8	18091943	NAT1	intergenic	T	G	0.0004967	3.483	0.1702	0.086	T	G	0.0004843	0.1702	0.0487	1	0.0166	T	G	0.524785	0.0859579	0.135157	1	0.02853
4	rs73204011	8	18105310	NAT1	intergenic	C	G	0.001921	3.102	0.1374	0.1041	C	G	0.002681	0.1374	0.04571	1	0.01903	C	G	0.401005	0.104095	0.123949	1	0.03208
4	rs56345820	8	18107883	NAT1	intergenic	T	C	0.0003024	3.613	0.1642	0.1443	T	C	0.0005774	0.1642	0.04762	1	0.01746	T	C	0.263244	0.144321	0.129001	1	0.03068
5	rs3044557	8	104558029	RIMS2	intronic	A	AGATC	2.23e-05	4.241	0.0523	0.0421	A	AGATC	3.32e-05	0.05227	0.01256	0.1521	0.4576	A	AGATC	0.304094	0.0420866	0.0409524	0.555172	0.48052
5	rs2430752	8	104590607	RIMS2	intronic	A	C	1.844e-05	4.283	0.0529	0.0418	A	C	2.69e-05	0.0529	0.01257	0.1517	0.4573	C	A	0.306864	-0.0417533	0.0408615	0.555172	0.48103
5	rs34372929	8	104596668	RIMS2	intronic	A	AT	8.2e-06	4.46	0.0558	0.0367	A	AT	8.865e-06	0.0558	0.01252	0.162	0.4619	AT	A	0.375022	-0.0367103	0.0413822	0.637093	0.48588
5	rs1365287	8	104602790	RIMS2	intronic	A	G	2.17e-05	4.247	0.0523	0.0429	A	G	3.32e-05	0.05227	0.01256	0.1521	0.4576	G	A	0.296259	-0.0429321	0.0411035	0.478668	0.4804
5	rs1176668	8	104718242	RIMS2	intronic	C	G	0.0008424	3.339	0.0418	0.0331	C	G	0.001065	0.04184	0.01276	0.05493	0.4314	G	C	0.426305	-0.0331009	0.0416086	0.232261	0.44876
6	rs10982876	9	118450617	RP11-284G10.1	intergenic	C	G	7.32e-05	3.966	0.0582	0.0284	C	G	6.255e-05	0.05823	0.01451	0.9499	0.2432	C	G	0.512973	0.0284498	0.043487	0.466963	0.27642
6	rs10817812	9	118450670	RP11-284G10.1	intergenic	T	C	7.303e-05	3.966	0.0582	0.0285	T	C	6.255e-05	0.05823	0.01451	0.9499	0.2432	T	C	0.51197	0.0285174	0.0434868	0.466963	0.27638
6	rs10817813	9	118450673	RP11-284G10.1	intergenic	C	T	7.283e-05	3.967	0.0582	0.0286	C	T	6.255e-05	0.05823	0.01451	0.9499	0.2432	C	T	0.510789	0.0285964	0.0434854	0.466963	0.27634
6	rs10817814	9	118450744	RP11-284G10.1	intergenic	T	C	7.246e-05	3.968	0.0582	0.0287	T	C	6.255e-05	0.05823	0.01451	0.9499	0.2432	T	C	0.508694	0.0287364	0.0434824	0.466963	0.27627
6	rs141467910	9	118450924	RP11-284G10.1	intergenic	C	CTTGTT	0.0001503	3.791	0.0592	0.0126	C	CTTGTT	7.586e-05	0.05915	0.01491	0.8937	0.2213	C	CTTGTT	0.77364	0.0125686	0.0436992	0.287474	0.25388
6	rs10817815	9	118451020	RP11-284G10.1	intergenic	C	T	0.0001557	3.782	0.059	0.0126	C	T	7.921e-05	0.05895	0.0149	0.8936	0.2211	C	T	0.772168	0.0126468	0.0436788	0.287474	0.25377
6	rs10817816	9	118451206	RP11-284G10.1	intergenic	T	C	0.0001271	3.832	0.0601	0.0133	T	C	6.422e-05	0.06006	0.01499	0.8926	0.217	T	C	0.767184	0.0133282	0.0450185	0.527419	0.24286
6	rs10817817	9	118451241	RP11-284G10.1	intergenic	G	A	0.00014	3.808	0.0588	0.0129	G	A	7.165e-05	0.05875	0.01476	0.8425	0.223	G	A	0.767154	0.012924	0.0436473	0.287474	0.25361
6	rs10817818	9	118451787	RP11-284G10.1	intergenic	T	A	0.00019	3.732	0.0576	0.0129	T	A	9.972e-05	0.05764	0.01478	0.8415	0.2228	T	A	0.767058	0.0129306	0.0436513	0.287474	0.25357
6	rs916560	9	118452862	RP11-284G10.1	intergenic	G	A	9.417e-05	3.905	0.0603	0.0129	G	A	4.555e-05	0.06029	0.01475	0.8948	0.2251	G	A	0.767073	0.0129284	0.0436466	0.287474	0.2536
6	rs10759817	9	118453314	RP11-284G10.1	intergenic	A	G	8.204e-05	3.938	0.0607	0.0129	A	G	3.917e-05	0.06071	0.01473	0.9473	0.2249	A	G	0.767073	0.0129284	0.0436466	0.287474	0.2536
6	rs733387	9	118454130	RP11-284G10.1	intergenic	A	T	7.028e-05	3.975	0.062	0.014	A	T	3.386e-05	0.06205	0.01493	0.7371	0.2195	A	T	0.755666	0.0139841	0.0449396	0.527419	0.24316
6	rs10817821	9	118454820	RP11-284G10.1	intergenic	G	T	8.36e-05	3.934	0.0605	0.0129	G	T	4.011e-05	0.06053	0.0147	1	0.2256	G	T	0.766975	0.0129348	0.0436494	0.287474	0.25363
6	rs10817822	9	118457649	RP11-284G10.1	intergenic	G	A	1.567e-05	4.319	0.0686	0.0145	G	A	6.487e-06	0.06859	0.01517	0.4546	0.2161	G	A	0.746072	0.0145283	0.044865	0.527419	0.24348
6	rs10817823	9	118457896	RP11-284G10.1	intergenic	T	A	1.564e-05	4.32	0.0686	0.0146	T	A	6.487e-06	0.06859	0.01517	0.4546	0.2161	T	A	0.745033	0.0145871	0.0448563	0.527419	0.24351
6	rs10982878	9	118457978	RP11-284G10.1	intergenic	G	T	1.563e-05	4.32	0.0686	0.0146	G	T	6.487e-06	0.06859	0.01517	0.4546	0.2161	G	T	0.74486	0.0145968	0.0448549	0.527419	0.24352
6	rs10982879	9	118458998	RP11-284G10.1	intergenic	G	A	1.563e-05	4.32	0.0686	0.0146	G	A	6.487e-06	0.06859	0.01517	0.4546	0.2161	G	A	0.74486	0.0145968	0.0448549	0.527419	0.24352
6	rs10982880	9	118460034	RP11-284G10.1	intergenic	A	G	1.563e-05	4.32	0.0686	0.0146	A	G	6.487e-06	0.06859	0.01517	0.4546	0.2161	A	G	0.74486	0.0145968	0.0448549	0.527419	0.24352
6	rs10982881	9	118460196	RP11-284G10.1	intergenic	A	G	1.852e-05	4.282	0.0672	0.0129	A	G	7.424e-06	0.06716	0.01495	0.739	0.222	A	G	0.767217	0.0129252	0.0436637	0.287474	0.25374
6	rs10982883	9	118461688	RP11-284G10.1	intergenic	C	T	7.142e-06	4.49	0.0667	0.0323	C	T	5.954e-06	0.06673	0.0147	0.9481	0.2287	C	T	0.456519	0.0322648	0.0433323	0.290579	0.26081
6	rs68111219	9	118462968	RP11-284G10.1	intergenic	T	A	1.048e-05	4.407	0.0648	0.0297	T	A	8.312e-06	0.06478	0.01449	0.7498	0.2353	T	A	0.483778	0.0297368	0.0424668	0.185703	0.27103
6	rs10982885	9	118463156	RP11-284G10.1	intergenic	C	T	1.099e-05	4.397	0.0646	0.0298	C	T	8.761e-06	0.0646	0.01449	0.7498	0.2353	C	T	0.483218	0.0297881	0.0424856	0.185703	0.27122
6	rs10817824	9	118464743	RP11-284G10.1	intergenic	A	G	1.051e-05	4.407	0.0647	0.0296	A	G	8.256e-06	0.06474	0.01448	0.7495	0.2351	A	G	0.487492	0.0295815	0.042606	0.185703	0.27092
6	rs139017684	9	118465329	RP11-284G10.1	intergenic	A	AAAT	7.372e-06	4.483	0.0667	0.0317	A	AAAT	5.954e-06	0.06673	0.0147	0.9481	0.2287	A	AAAT	0.467879	0.0317294	0.0437082	0.290579	0.26026
6	rs11554350	9	118465426	RP11-284G10.1	intergenic	G	A	1.061e-05	4.405	0.0647	0.0294	G	A	8.256e-06	0.06474	0.01448	0.7495	0.2351	G	A	0.49084	0.0294211	0.0427029	0.185703	0.27086
6	rs10817825	9	118466160	RP11-284G10.1	intergenic	G	A	7.376e-06	4.483	0.0667	0.0317	G	A	5.954e-06	0.06673	0.0147	0.9481	0.2287	G	A	0.468047	0.0317423	0.0437426	0.290579	0.26035
6	rs10982886	9	118468519	RP11-284G10.1	intergenic	C	T	9.964e-06	4.418	0.065	0.0292	C	T	7.628e-06	0.06498	0.01448	0.7494	0.235	C	T	0.494885	0.0292463	0.042848	0.185703	0.27082
6	rs10817826	9	118468600	RP11-284G10.1	intergenic	A	C	7.449e-06	4.481	0.0667	0.0316	A	C	5.954e-06	0.06673	0.0147	0.9481	0.2287	A	C	0.471619	0.0315752	0.0438639	0.290579	0.26025
6	rs10817827	9	118469262	RP11-284G10.1	intergenic	T	C	1.006e-05	4.416	0.065	0.0291	T	C	7.628e-06	0.06498	0.01448	0.7494	0.235	T	C	0.498535	0.0290644	0.0429439	0.185703	0.27075
6	rs10982889	9	118469769	RP11-284G10.1	intergenic	T	C	7.516e-06	4.479	0.0667	0.0314	T	C	5.954e-06	0.06673	0.0147	0.9481	0.2287	T	C	0.474847	0.0314316	0.0439839	0.290579	0.2601
6	rs141953358	9	118475249	RP11-284G10.1	intergenic	TAGAA	T	9.597e-06	4.426	0.0659	0.0308	TAGAA	T	7.486e-06	0.06586	0.01466	1	0.229	TAGAA	T	0.487464	0.03077	0.044315	0.290579	0.25958
6	rs10982891	9	118475809	RP11-284G10.1	intergenic	A	T	9.61e-06	4.426	0.0659	0.0308	A	T	7.486e-06	0.06586	0.01466	1	0.229	A	T	0.487957	0.0307502	0.0443365	0.290579	0.25954
6	rs12380012	9	118475932	RP11-284G10.1	intergenic	T	C	7.235e-06	4.487	0.0666	0.0307	T	C	5.503e-06	0.06664	0.01462	1	0.2296	T	C	0.488408	0.0307244	0.0443453	0.290579	0.25952
6	rs10982893	9	118479393	RP11-284G10.1	intergenic	T	C	9.765e-06	4.422	0.0659	0.0304	T	C	7.486e-06	0.06586	0.01466	1	0.229	T	C	0.49395	0.0304366	0.0444955	0.290579	0.25922
6	rs10982894	9	118479910	RP11-284G10.1	intergenic	G	A	9.784e-06	4.422	0.0659	0.0304	G	A	7.486e-06	0.06586	0.01466	1	0.229	G	A	0.494674	0.0303946	0.0445085	0.290579	0.25924
6	rs144602805	9	118480962	RP11-284G10.1	intergenic	A	G	9.831e-06	4.421	0.0659	0.0303	A	G	7.486e-06	0.06586	0.01466	1	0.229	A	G	0.496487	0.0303002	0.0445573	0.290579	0.25914
6	rs10817829	9	118481579	RP11-284G10.1	intergenic	C	T	8.67e-06	4.448	0.0663	0.0302	C	T	6.496e-06	0.06631	0.01466	1	0.2289	C	T	0.498151	0.030191	0.0445686	0.228649	0.25942
6	rs12378523	9	118487266	RP11-284G10.1	intergenic	C	T	9.537e-06	4.428	0.066	0.0294	C	T	6.903e-06	0.06604	0.01464	0.9482	0.2293	C	T	0.512991	0.0293579	0.0448771	0.166325	0.25836
6	rs11521559	9	118487836	RP11-284G10.1	intergenic	C	A	9.565e-06	4.427	0.066	0.0293	C	A	6.903e-06	0.06604	0.01464	0.9482	0.2293	C	A	0.514084	0.0292969	0.0449	0.166325	0.25859
6	rs12377201	9	118488131	RP11-284G10.1	intergenic	A	G	2.327e-05	4.231	0.0628	0.0292	A	G	1.798e-05	0.06276	0.0146	1	0.2281	A	G	0.516496	0.0291521	0.0449353	0.166325	0.25842
7	rs9667519	11	18873142	RP11-583F24.7	intergenic	T	C	0.0002052	3.713	0.0462	0.0357	T	C	0.0002678	0.04616	0.01264	0.6329	0.406	C	T	0.382581	-0.0356852	0.0408694	0.281913	0.43093
7	rs59948048	11	18898620	RP11-1081L13.3	intergenic	GTATA	G	0.002068	3.08	0.0424	0.0027	GTATA	G	0.001031	0.04237	0.01289	0.5454	0.3565	GTATA	G	0.946691	0.0026873	0.0401916	0.809874	0.41061
7	rs11024867	11	18912229	RP11-583F24.6	intergenic	A	C	8.08e-05	-3.942	-0.0455	-0.0598	A	C	0.0002552	-0.04547	0.01241	0.7459	0.4666	A	C	0.140862	-0.0598091	0.0406149	0.470354	0.4423
7	rs10766517	11	18913777	RP11-583F24.6	intergenic	T	A	1.772e-05	4.292	0.0516	0.0551	T	A	4.572e-05	0.05158	0.01262	0.9242	0.4086	T	A	0.173905	0.0551316	0.0405451	0.406103	0.43914
7	rs6483547	11	18915255	RP11-583F24.6	intergenic	C	T	2.078e-05	4.256	0.051	0.0554	C	T	5.438e-05	0.05101	0.01261	0.9244	0.4118	C	T	0.171944	0.0553759	0.0405392	0.406103	0.43941
7	rs2200173	11	18916238	RP11-583F24.6	intergenic	T	G	2.063e-05	4.258	0.051	0.0556	T	G	5.438e-05	0.05101	0.01261	0.9244	0.4118	T	G	0.170489	0.0555616	0.0405372	0.406103	0.43952
7	rs148536735	11	18917706	RP11-583F24.6	intergenic	T	G	1.906e-05	4.276	0.0513	0.056	T	G	5.11e-05	0.05127	0.01263	0.8865	0.4089	T	G	0.167016	0.0560332	0.0405492	0.406103	0.43963
7	rs1842909	11	18918227	RP11-583F24.6	intergenic	G	C	5.89e-06	4.531	0.0555	0.0422	G	C	9.098e-06	0.05554	0.01248	0.888	0.431	G	C	0.275381	0.0422213	0.0387084	0.636665	0.47688
7	rs11024870	11	18919313	RP11-583F24.6	intergenic	T	C	8.092e-05	-3.942	-0.0454	-0.06	T	C	0.0002588	-0.04545	0.01242	0.7811	0.4665	T	C	0.138669	-0.0600229	0.0405351	0.628828	0.44143
7	rs11500054	11	18921241	RP11-583F24.5	intergenic	T	G	0.0001214	-3.843	-0.0443	-0.0603	T	G	0.0003904	-0.04434	0.01248	0.9629	0.4654	T	G	0.137924	-0.0603268	0.0406633	0.628828	0.43842
7	rs11024871	11	18921962	RP11-583F24.5	intergenic	T	C	3.018e-05	4.172	0.0515	0.0434	T	C	4.876e-05	0.05153	0.01266	0.7385	0.4054	T	C	0.285445	0.0434467	0.0406741	0.340421	0.43426
7	rs11024873	11	18923701	RP11-583F24.5	intergenic	T	C	1.566e-05	4.319	0.0516	0.0574	T	C	4.441e-05	0.0516	0.01261	0.962	0.4082	T	C	0.156236	0.0573821	0.0404714	0.406103	0.43953
7	rs11024874	11	18924144	RP11-583F24.5	intergenic	G	T	0.0001188	-3.849	-0.0442	-0.0601	G	T	0.000383	-0.04423	0.01243	0.7813	0.4668	G	T	0.137315	-0.0600943	0.0404439	0.628828	0.44106
7	rs57573290	11	18924213	RP11-583F24.5	intergenic	T	C	0.0001161	-3.854	-0.0442	-0.0607	T	C	0.000383	-0.04423	0.01243	0.7813	0.4668	T	C	0.133284	-0.0607452	0.0404622	0.628828	0.44126
7	rs7946867	11	18924504	RP11-583F24.5	intergenic	G	T	2.94e-05	4.178	0.0515	0.0441	G	T	4.876e-05	0.05153	0.01266	0.7385	0.4054	G	T	0.278131	0.0440753	0.0406402	0.340421	0.43513
7	rs3075259	11	18925751	RP11-583F24.5	intergenic	A	AAGTC	0.0001405	-3.807	-0.0436	-0.06	A	AAGTC	0.0004532	-0.04365	0.01242	0.7813	0.4666	A	AAGTC	0.137234	-0.059957	0.0403432	0.628828	0.44031
7	rs1483100	11	18925886	RP11-583F24.5	intergenic	G	C	1.446e-05	4.337	0.0517	0.0577	G	C	4.165e-05	0.05166	0.01257	1	0.4115	G	C	0.153317	0.0577347	0.0404328	0.406103	0.4405
7	rs958061	11	18929815	RP11-583F24.5	intergenic	A	G	2.281e-05	4.236	0.0522	0.0445	A	G	3.824e-05	0.05218	0.01264	0.703	0.4028	A	G	0.272574	0.044547	0.0406024	0.340421	0.43506
7	rs1552199	11	18932316	RP11-583F24.5	ncRNA_exonic	T	C	0.0002145	-3.701	-0.0424	-0.0581	T	C	0.00065	-0.04242	0.01242	0.8533	0.4667	T	C	0.148814	-0.0581087	0.0402489	0.469099	0.4374
7	rs7121353	11	18932675	RP11-583F24.5	ncRNA_exonic	A	G	2.384e-05	4.226	0.0521	0.0444	A	G	3.972e-05	0.05209	0.01265	0.8113	0.4024	A	G	0.274483	0.0443757	0.0406075	0.340421	0.43507
7	rs1817503	11	18933049	RP11-583F24.5	upstream	T	C	0.0001556	-3.782	-0.0436	-0.0572	T	C	0.0004581	-0.04356	0.01241	0.8537	0.4642	T	C	0.154422	-0.0571522	0.0401326	0.469099	0.43684
7	rs10741757	11	18935261	RP11-583F24.5	intergenic	A	G	1.377e-05	4.348	0.0535	0.045	A	G	2.29e-05	0.05352	0.01261	0.8121	0.4067	A	G	0.268552	0.0449728	0.0406478	0.340421	0.43441
7	rs3812784	11	18937467	RP11-583F24.5	intergenic	A	C	1.357e-05	4.351	0.0535	0.0457	A	C	2.319e-05	0.0535	0.01261	0.8489	0.4062	A	C	0.261428	0.0456766	0.0406729	0.340421	0.43463
7	rs10833018	11	18939666	RP11-583F24.5	intergenic	G	A	9.978e-06	4.418	0.0553	0.0408	G	A	1.344e-05	0.05531	0.01267	0.8859	0.4061	G	A	0.317797	0.0407543	0.0407953	0.340421	0.43386

## Sheet: Suppl.Table.4
Suppl.Table.4. Protein-protein interaction network: Module pathway enrichments. The network was created with the ReactomeFIViz app for Cytoscape for coding genes implicated by the GWAS meta-analysis, and included linker molecules. GeneSets were considered enriched in network modules if FDR<0.05.
Module	GeneSet	Proportion	N	n	FDR	Nodes
Lila	Alzheimer disease-presenilin pathway(P)	0.0098	111	4	1.4298e-06	MMP13,MMP16,FURIN,ACTG2		N: number of genes in gene set
Lila	Extracellular matrix organization(R)	0.0232	262	4	2.1243e-05	MMP13,MMP16,COL23A1,FURIN		n: number of overlapping genes
Lila	Parathyroid hormone synthesis, secretion and action(K)	0.0094	106	2	0.0086295	MMP13,MMP16		FDR: false discovery rate
Lila	NGF processing(R)	0.0004	4	1	0.0124	FURIN
Lila	Glypican 3 network(N)	0.0005	6	1	0.0133	FURIN
Lila	proteolysis and signaling pathway of notch(B)	0.0005	6	1	0.0133	FURIN
Lila	Plasminogen activating cascade(P)	0.0008	9	1	0.0159	MMP13
Lila	Signaling by NODAL(R)	0.0017	19	1	0.0241	FURIN
Lila	Nicotinic acetylcholine receptor signaling pathway(P)	0.0019	22	1	0.0241	ACTG2
Lila	Gamma carboxylation, hypusine formation and arylsulfatase activation(R)	0.0032	36	1	0.0241	FURIN
Lila	Smooth Muscle Contraction(R)	0.0034	38	1	0.0241	ACTG2
Lila	Urokinase-type plasminogen activator (uPA) and uPAR-mediated signaling(N)	0.0037	42	1	0.0241	MMP13
Lila	Pre-NOTCH Expression and Processing(R)	0.0041	46	1	0.0241	FURIN
Lila	Signaling by PDGF(R)	0.0045	51	1	0.0241	FURIN
Lila	Notch signaling pathway(N)	0.0046	52	1	0.0241	FURIN
Lila	Endothelin signaling pathway(P)	0.0049	55	1	0.0241	FURIN
Lila	Amyloid fiber formation(R)	0.005	56	1	0.0245	FURIN
Lila	Alzheimer disease-amyloid secretase pathway(P)	0.0052	59	1	0.0258	FURIN
Lila	HIF-1-alpha transcription factor network(N)	0.0058	65	1	0.0284	FURIN
Lila	Plasma lipoprotein assembly, remodeling, and clearance(R)	0.006	68	1	0.0297	FURIN
Lila	p75(NTR)-mediated signaling(N)	0.0061	69	1	0.0301	FURIN
Lila	Signaling by TGF-beta Receptor Complex(R)	0.0065	73	1	0.0319	FURIN
Lila	IL-17 signaling pathway(K)	0.0082	93	1	0.0405	MMP13
Lila	Keratinization(R)	0.0099	112	1	0.0486	FURIN
Green	p53 pathway by glucose deprivation(P)	0.0009	10	2	0.0010318	AKT1,TP53
Green	p53 pathway feedback loops 2(P)	0.0021	24	2	0.002136	AKT1,TP53
Green	tRNA modification in the nucleus and cytosol(R)	0.0022	25	2	0.002136	TP53RK,TPRKB
Green	Aurora A signaling(N)	0.0027	31	2	0.0024728	AKT1,TP53
Green	p53 pathway(P)	0.0039	44	2	0.0033967	AKT1,TP53
Green	Intrinsic Pathway for Apoptosis(R)	0.0043	49	2	0.0033967	AKT1,TP53
Green	p53 pathway(N)	0.005	57	2	0.0033967	AKT1,TP53
Green	Endometrial cancer(K)	0.0051	58	2	0.0033967	AKT1,TP53
Green	Central carbon metabolism in cancer(K)	0.0058	65	2	0.0033967	AKT1,TP53
Green	Non-small cell lung cancer(K)	0.0058	66	2	0.0033967	AKT1,TP53
Green	p75(NTR)-mediated signaling(N)	0.0061	69	2	0.0033967	AKT1,TP53
Green	Glioma(K)	0.0063	71	2	0.0033967	AKT1,TP53
Green	Melanoma(K)	0.0064	72	2	0.0033967	AKT1,TP53
Green	Platinum drug resistance(K)	0.0065	73	2	0.0033967	AKT1,TP53
Green	Pancreatic cancer(K)	0.0066	75	2	0.0033967	AKT1,TP53
Green	Chronic myeloid leukemia(K)	0.0067	76	2	0.0033967	AKT1,TP53
Green	Glucocorticoid receptor regulatory network(N)	0.0069	78	2	0.0033967	AKT1,TP53
Green	Colorectal cancer(K)	0.0076	86	2	0.0040485	AKT1,TP53
Green	Longevity regulating pathway(K)	0.0079	89	2	0.0040485	AKT1,TP53
Green	Small cell lung cancer(K)	0.0082	93	2	0.0043677	AKT1,TP53
Green	Prostate cancer(K)	0.0086	97	2	0.0043677	AKT1,TP53
Green	Endocrine resistance(K)	0.0086	97	2	0.0043677	AKT1,TP53
Green	Interleukin-4 and Interleukin-13 signaling(R)	0.0098	111	2	0.0051389	AKT1,TP53
Green	Thyroid hormone signaling pathway(K)	0.0103	116	2	0.005158	AKT1,TP53
Green	Sphingolipid signaling pathway(K)	0.0104	118	2	0.005158	AKT1,TP53
Green	Neurotrophin signaling pathway(K)	0.0105	119	2	0.0052451	AKT1,TP53
Green	Huntington disease(P)	0.0107	121	2	0.0054216	AKT1,TP53
Green	Hepatitis C(K)	0.0116	131	2	0.0055539	AKT1,TP53
Green	Measles(K)	0.0117	132	2	0.0056383	AKT1,TP53
Green	Apoptosis(K)	0.012	136	2	0.0057433	AKT1,TP53
Green	Fluid shear stress and atherosclerosis(K)	0.0123	139	2	0.0057433	AKT1,TP53
Green	Hepatitis B(K)	0.0127	144	2	0.0057433	AKT1,TP53
Green	Breast cancer(K)	0.013	147	2	0.0059829	AKT1,TP53
Green	Gastric cancer(K)	0.0132	149	2	0.0061454	AKT1,TP53
Green	Cellular senescence(K)	0.0142	160	2	0.007077	AKT1,TP53
Green	Hepatocellular carcinoma(K)	0.0149	168	2	0.0077949	AKT1,TP53
Green	Kaposi sarcoma-associated herpesvirus infection(K)	0.0165	186	2	0.0079453	AKT1,TP53
Green	PLK3 signaling events(N)	0.0004	5	1	0.0088406	TP53
Green	RNA Polymerase II Transcription(R)	0.0783	885	3	0.0090341	TP53RK,AKT1,TP53
Green	Epstein-Barr virus infection(K)	0.0178	201	2	0.0092619	AKT1,TP53
Green	Proteoglycans in cancer(K)	0.0178	201	2	0.0092619	AKT1,TP53
Green	P53 pathway feedback loops 1(P)	0.0005	6	1	0.0095032	TP53
Green	Human T-cell leukemia virus 1 infection(K)	0.0194	219	2	0.0095032	AKT1,TP53
Green	Human cytomegalovirus infection(K)	0.0199	225	2	0.0095032	AKT1,TP53
Green	PIP3 activates AKT signaling(R)	0.0202	228	2	0.0095032	AKT1,TP53
Green	Tetrahydrobiopterin (BH4) synthesis, recycling, salvage and regulation(R)	0.0009	10	1	0.0141	AKT1
Green	MAPK signaling pathway(K)	0.0261	295	2	0.0158	AKT1,TP53
Green	Metabolism of nitric oxide(R)	0.0012	14	1	0.0176	AKT1
Green	Human papillomavirus infection(K)	0.03	339	2	0.0176	AKT1,TP53
Green	G-protein beta:gamma signalling(R)	0.0013	15	1	0.0176	AKT1
Green	PI3K-Akt signaling pathway(K)	0.0313	354	2	0.0176	AKT1,TP53
Green	VEGF signaling pathway(P)	0.0016	18	1	0.0176	AKT1
Green	Hypoxic and oxygen homeostasis regulation of HIF-1-alpha(N)	0.0017	19	1	0.0176	TP53
Green	E-cadherin signaling in keratinocytes(N)	0.0019	21	1	0.0176	AKT1
Green	ras signaling pathway(B)	0.0019	22	1	0.0176	AKT1
Green	regulation of eif-4e and p70s6 kinase(B)	0.002	23	1	0.0176	AKT1
Green	Signaling events mediated by the Hedgehog family(N)	0.002	23	1	0.0176	AKT1
Green	Hypoxia response via HIF activation(P)	0.0021	24	1	0.0176	AKT1
Green	transcription factor creb and its extracellular signals(B)	0.0021	24	1	0.0176	AKT1
Green	VEGFR3 signaling in lymphatic endothelium(N)	0.0022	25	1	0.0176	AKT1
Green	S1P3 pathway(N)	0.0022	25	1	0.0176	AKT1
Green	Nephrin/Neph1 signaling in the kidney podocyte(N)	0.0022	25	1	0.0176	AKT1
Green	Nongenotropic Androgen signaling(N)	0.0022	25	1	0.0176	AKT1
Green	PI3 kinase pathway(P)	0.0023	26	1	0.0176	AKT1
Green	Signaling events mediated by HDAC Class III(N)	0.0023	26	1	0.0176	TP53
Green	DNA Damage/Telomere Stress Induced Senescence(R)	0.0024	27	1	0.0176	TP53
Green	Insulin-mediated glucose transport(N)	0.0024	27	1	0.0176	AKT1
Green	VEGFR1 specific signals(N)	0.0024	27	1	0.0176	AKT1
Green	Integrin alphaIIb beta3 signaling(R)	0.0024	27	1	0.0176	AKT1
Green	IL8- and CXCR1-mediated signaling events(N)	0.0025	28	1	0.0176	AKT1
Green	Reelin signaling pathway(N)	0.0025	28	1	0.0176	AKT1
Green	BARD1 signaling events(N)	0.0026	29	1	0.0176	TP53
Green	CD40/CD40L signaling(N)	0.0026	29	1	0.0176	AKT1
Green	IGF1 pathway(N)	0.0027	30	1	0.0176	AKT1
Green	Retinoic acid receptors-mediated signaling(N)	0.0027	30	1	0.0176	AKT1
Green	FAS (CD95) signaling pathway(N)	0.0028	32	1	0.0176	AKT1
Green	Oncogene Induced Senescence(R)	0.0029	33	1	0.0176	TP53
Green	FAS signaling pathway(P)	0.0029	33	1	0.0176	AKT1
Green	IL8- and CXCR2-mediated signaling events(N)	0.003	34	1	0.0176	AKT1
Green	Pathways in cancer(K)	0.0465	526	2	0.0176	AKT1,TP53
Green	a6b1 and a6b4 Integrin signaling(N)	0.0031	35	1	0.0176	AKT1
Green	CXCR3-mediated signaling events(N)	0.0031	35	1	0.0176	AKT1
Green	Class I PI3K signaling events mediated by Akt(N)	0.0031	35	1	0.0176	AKT1
Green	Signaling mediated by p38-alpha and p38-beta(N)	0.0031	35	1	0.0176	TP53
Green	IL2 signaling events mediated by PI3K(N)	0.0031	35	1	0.0176	AKT1
Green	Trk receptor signaling mediated by PI3K and PLC-gamma(N)	0.0032	36	1	0.0176	AKT1
Green	E-cadherin signaling in the nascent adherens junction(N)	0.0032	36	1	0.0176	AKT1
Green	Thyroid cancer(K)	0.0033	37	1	0.0176	TP53
Green	ErbB2/ErbB3 signaling events(N)	0.0033	37	1	0.0176	AKT1
Green	Platelet Aggregation (Plug Formation)(R)	0.0033	37	1	0.0176	AKT1
Green	Regulation of beta-cell development(R)	0.0034	38	1	0.0176	AKT1
Green	Ferroptosis(K)	0.0035	40	1	0.0176	TP53
Green	IFN-gamma pathway(N)	0.0035	40	1	0.0176	AKT1
Green	mTOR signalling(R)	0.0035	40	1	0.0176	AKT1
Green	FOXA2 and FOXA3 transcription factor networks(N)	0.0036	41	1	0.0176	AKT1
Green	Bladder cancer(K)	0.0036	41	1	0.0176	TP53
Green	Plasma membrane estrogen receptor signaling(N)	0.0037	42	1	0.0176	AKT1
Green	LKB1 signaling events(N)	0.0038	43	1	0.0176	TP53
Green	Signaling by ERBB2(R)	0.0038	43	1	0.0176	AKT1
Green	Carbohydrate digestion and absorption(K)	0.0039	44	1	0.0176	AKT1
Green	Integrin-linked kinase signaling(N)	0.004	45	1	0.0176	AKT1
Green	Insulin Pathway(N)	0.004	45	1	0.0176	AKT1
Green	DNA Double Strand Break Response(R)	0.004	45	1	0.0176	TP53
Green	Pre-NOTCH Expression and Processing(R)	0.0041	46	1	0.0176	TP53
Green	FGF signaling pathway(N)	0.0042	47	1	0.0176	AKT1
Green	IL6-mediated signaling events(N)	0.0042	47	1	0.0176	AKT1
Green	Integrins in angiogenesis(N)	0.0042	47	1	0.0176	AKT1
Green	Hedgehog signaling events mediated by Gli proteins(N)	0.0042	48	1	0.0176	AKT1
Green	Ceramide signaling pathway(N)	0.0042	48	1	0.0176	AKT1
Green	FoxO family signaling(N)	0.0043	49	1	0.0176	AKT1
Green	Angiopoietin receptor Tie2-mediated signaling(N)	0.0044	50	1	0.0176	AKT1
Green	Signaling by PTK6(R)	0.0045	51	1	0.0179	AKT1
Green	Amyotrophic lateral sclerosis (ALS)(K)	0.0045	51	1	0.0179	TP53
Green	Translocation of SLC2A4 (GLUT4) to the plasma membrane(R)	0.0045	51	1	0.0179	AKT1
Green	Signaling events mediated by Stem cell factor receptor (c-Kit)(N)	0.0046	52	1	0.0183	AKT1
Green	Signaling events mediated by PTP1B(N)	0.0046	52	1	0.0183	AKT1
Green	Regulation of lipolysis in adipocytes(K)	0.0048	54	1	0.019	AKT1
Green	Thromboxane A2 receptor signaling(N)	0.0048	54	1	0.019	AKT1
Green	TCR signaling in naïve CD8+ T cells(N)	0.0048	54	1	0.019	AKT1
Green	Interleukin signaling pathway(P)	0.0049	55	1	0.0193	AKT1
Green	Endothelin signaling pathway(P)	0.0049	55	1	0.0193	AKT1
Green	VEGF signaling pathway(K)	0.0052	59	1	0.0207	AKT1
Green	Coregulation of Androgen receptor activity(N)	0.0053	60	1	0.0211	AKT1
Green	Fc-epsilon receptor I signaling in mast cells(N)	0.0055	62	1	0.0218	AKT1
Green	Endothelins(N)	0.0055	62	1	0.0218	AKT1
Green	Longevity regulating pathway - multiple species(K)	0.0055	62	1	0.0218	AKT1
Green	Costimulation by the CD28 family(R)	0.0056	63	1	0.0221	AKT1
Green	Basal cell carcinoma(K)	0.0056	63	1	0.0221	TP53
Green	Signaling events mediated by VEGFR1 and VEGFR2(N)	0.0056	63	1	0.0221	AKT1
Green	LPA receptor mediated events(N)	0.0056	63	1	0.0221	AKT1
Green	Ras Pathway(P)	0.0056	63	1	0.0221	AKT1
Green	mTOR signaling pathway(N)	0.0057	64	1	0.0225	AKT1
Green	IL4-mediated signaling events(N)	0.0057	64	1	0.0225	AKT1
Green	Protein folding(R)	0.0057	64	1	0.0225	TP53
Green	HIF-1-alpha transcription factor network(N)	0.0058	65	1	0.0228	AKT1
Green	BCR signaling pathway(N)	0.0058	65	1	0.0228	AKT1
Green	Mitophagy - animal(K)	0.0058	65	1	0.0228	TP53
Green	Acute myeloid leukemia(K)	0.0058	66	1	0.0232	AKT1
Green	Oxidative Stress Induced Senescence(R)	0.0058	66	1	0.0232	TP53
Green	Angiogenesis(P)	0.0058	66	1	0.0232	AKT1
Green	TCR signaling in naïve CD4+ T cells(N)	0.0059	67	1	0.0235	AKT1
Green	Fc epsilon RI signaling pathway(K)	0.006	68	1	0.0238	AKT1
Green	Regulation of Telomerase(N)	0.006	68	1	0.0238	AKT1
Green	Renal cell carcinoma(K)	0.0061	69	1	0.0242	AKT1
Green	Adipocytokine signaling pathway(K)	0.0061	69	1	0.0242	AKT1
Green	AP-1 transcription factor network(N)	0.0062	70	1	0.0245	TP53
Green	Prolactin signaling pathway(K)	0.0062	70	1	0.0245	AKT1
Green	B cell receptor signaling pathway(K)	0.0063	71	1	0.0249	AKT1
Green	p53 signaling pathway(K)	0.0064	72	1	0.0252	TP53
Green	Inflammation mediated by chemokine and cytokine signaling pathway(P)	0.0064	72	1	0.0252	AKT1
Green	RAB GEFs exchange GTP for GDP on RABs(R)	0.0065	73	1	0.0256	AKT1
Green	Validated targets of C-MYC transcriptional activation(N)	0.0067	76	1	0.0266	TP53
Green	Regulation of nuclear SMAD2/3 signaling(N)	0.0068	77	1	0.027	AKT1
Green	EGFR tyrosine kinase inhibitor resistance(K)	0.007	79	1	0.0277	AKT1
Green	Signaling events mediated by Hepatocyte Growth Factor Receptor (c-Met)(N)	0.0071	80	1	0.028	AKT1
Green	Signaling by NOTCH4(R)	0.0071	80	1	0.028	AKT1
Green	CXCR4-mediated signaling events(N)	0.0071	80	1	0.028	AKT1
Green	T cell activation(P)	0.0072	81	1	0.0284	AKT1
Green	EGF receptor signaling pathway(P)	0.0073	82	1	0.0287	AKT1
Green	ErbB signaling pathway(K)	0.0075	85	1	0.0297	AKT1
Green	Regulation of mRNA stability by proteins that bind AU-rich elements(R)	0.0077	87	1	0.0304	AKT1
Green	Fc gamma R-mediated phagocytosis(K)	0.0081	91	1	0.0318	AKT1
Green	FGF signaling pathway(P)	0.0081	92	1	0.0322	AKT1
Green	Signaling by VEGF(R)	0.0083	94	1	0.0328	AKT1
Green	Choline metabolism in cancer(K)	0.0088	99	1	0.0346	AKT1
Green	AGE-RAGE signaling pathway in diabetic complications(K)	0.0088	99	1	0.0346	AKT1
Green	Progesterone-mediated oocyte maturation(K)	0.0088	99	1	0.0346	AKT1
Green	ErbB1 downstream signaling(N)	0.0088	100	1	0.0349	AKT1
Green	HIF-1 signaling pathway(K)	0.0088	100	1	0.0349	AKT1
Green	T cell receptor signaling pathway(K)	0.0089	101	1	0.0353	AKT1
Green	Chagas disease (American trypanosomiasis)(K)	0.009	102	1	0.0356	AKT1
Green	Glucagon signaling pathway(K)	0.0091	103	1	0.036	AKT1
Green	Toll-like receptor signaling pathway(K)	0.0092	104	1	0.0363	AKT1
Green	C-type lectin receptor signaling pathway(K)	0.0092	104	1	0.0363	AKT1
Green	Insulin resistance(K)	0.0095	107	1	0.0373	AKT1
Green	Factors involved in megakaryocyte development and platelet production(R)	0.0096	108	1	0.0377	TP53
Green	TNF signaling pathway(K)	0.0097	110	1	0.0384	AKT1
Green	Cholinergic synapse(K)	0.0099	112	1	0.039	AKT1
Green	Toxoplasmosis(K)	0.01	113	1	0.0394	AKT1
Green	AMPK signaling pathway(K)	0.0106	120	1	0.0418	AKT1
Green	Platelet activation(K)	0.0109	123	1	0.0428	AKT1
Green	Cell cycle(K)	0.011	124	1	0.0432	TP53
Green	Osteoclast differentiation(K)	0.0113	128	1	0.0445	AKT1
Green	Autophagy - animal(K)	0.0113	128	1	0.0445	AKT1
Green	Relaxin signaling pathway(K)	0.0115	130	1	0.0452	AKT1
Green	Dopaminergic synapse(K)	0.0116	131	1	0.0456	AKT1
Green	FoxO signaling pathway(K)	0.0117	132	1	0.0459	AKT1
Green	Mitotic G1-G1/S phases(R)	0.0119	134	1	0.0466	AKT1
Green	Direct p53 effectors(N)	0.012	136	1	0.0473	TP53
Green	Estrogen signaling pathway(K)	0.0121	137	1	0.0476	AKT1
Green	Insulin signaling pathway(K)	0.0121	137	1	0.0476	AKT1
Green	Apelin signaling pathway(K)	0.0121	137	1	0.0476	AKT1
Green	Signaling pathways regulating pluripotency of stem cells(K)	0.0123	139	1	0.0483	AKT1
Green	Adrenergic signaling in cardiomyocytes(K)	0.0127	144	1	0.05	AKT1
Purple	Translocation of SLC2A4 (GLUT4) to the plasma membrane(R)	0.0045	51	2	0.001035	MYH9,RAB8A
Purple	Tight junction(K)	0.015	170	2	0.0053736	MYH9,RAB8A
Purple	RAB geranylgeranylation(R)	0.0013	15	1	0.0199	RAB8A
Purple	Nicotinic acetylcholine receptor signaling pathway(P)	0.0019	22	1	0.0227	MYH9
Purple	TBC/RABGAPs(R)	0.0037	42	1	0.0227	RAB8A
Purple	Semaphorin interactions(R)	0.0056	63	1	0.0227	MYH9
Purple	RAB GEFs exchange GTP for GDP on RABs(R)	0.0065	73	1	0.0227	RAB8A
Purple	Insulin secretion(K)	0.0075	85	1	0.0227	RIMS2
Purple	EPH-Ephrin signaling(R)	0.0076	86	1	0.0227	MYH9
Purple	Salmonella infection(K)	0.0076	86	1	0.0227	MYH9
Purple	Pancreatic secretion(K)	0.0085	96	1	0.0253	RAB8A
Purple	AMPK signaling pathway(K)	0.0106	120	1	0.0315	RAB8A
Purple	Mitotic G2-G2/M phases(R)	0.0157	177	1	0.0462	RAB8A
Purple	Cilium Assembly(R)	0.0158	179	1	0.0468	RAB8A
Olive	CXCR3-mediated signaling events(N)	0.0031	35	1	0.0070771	RICTOR
Olive	Class I PI3K signaling events mediated by Akt(N)	0.0031	35	1	0.0070771	RICTOR
Olive	Integrin-linked kinase signaling(N)	0.004	45	1	0.0070771	RICTOR
Olive	Costimulation by the CD28 family(R)	0.0056	63	1	0.0070771	RICTOR

## Sheet: Suppl.Table.5
Suppl.Table.5. Protein-protein interaction network: Module gene ontology cellular component (GO_CC) enrichments. The network was created with the ReactomeFIViz app for Cytoscape for coding genes implicated by the GWAS meta-analysis, and included linker molecules. GeneSets were considered enriched in network modules if FDR<0.05.
Module	GeneSet	Proportion	N	n	FDR	Nodes
Lilac	extracellular space	0.0933	1233	5	0.00019041	MMP13,MMP16,COL23A1,FURIN,ACTG2		N: number of genes in gene set
Lilac	extracellular matrix	0.0141	187	3	0.00036001	MMP13,MMP16,COL23A1		n: number of overlapping genes
Lilac	Golgi lumen	0.0075	99	2	0.0049705	MMP16,FURIN		FDR: false discovery rate
Lilac	trans-Golgi network transport vesicle	0.001	13	1	0.0283	FURIN
Lilac	myosin filament	0.0011	15	1	0.0283	ACTG2
Lilac	cell periphery	0.0024	32	1	0.0384	ACTG2
Lilac	integral component of Golgi membrane	0.0026	34	1	0.0384	FURIN
Lilac	cell surface	0.0408	540	2	0.0461	MMP16,FURIN
Lilac	collagen trimer	0.0039	52	1	0.0472	COL23A1
Lilac	cell body	0.0048	63	1	0.0472	ACTG2
Lilac	filopodium	0.0048	64	1	0.0479	ACTG2
Green	EKC/KEOPS complex	0.0004	5	2	1.9724e-05	TP53RK,TPRKB
Green	cytoplasm	0.2636	3485	4	0.0323	TP53RK,TPRKB,AKT1,TP53
Green	protein-containing complex	0.0396	523	2	0.0323	AKT1,TP53
Green	cytosol	0.3288	4347	4	0.0323	TP53RK,TPRKB,AKT1,TP53
Green	transcription factor TFIID complex	0.0029	39	1	0.0323	TP53
Green	nucleus	0.3378	4467	4	0.0323	TP53RK,TPRKB,AKT1,TP53
Green	postsynapse	0.0059	78	1	0.0323	AKT1
Green	mitochondrion	0.0719	951	2	0.0323	AKT1,TP53
Green	ciliary basal body	0.0072	95	1	0.0323	AKT1
Green	PML body	0.0074	98	1	0.0323	TP53
Green	nuclear matrix	0.0079	104	1	0.0323	TP53
Green	spindle	0.0082	108	1	0.0323	AKT1
Green	nucleoplasm	0.2177	2878	3	0.0345	TP53RK,AKT1,TP53
Green	vesicle	0.0091	120	1	0.0358	AKT1
Green	microtubule cytoskeleton	0.0092	121	1	0.0361	AKT1
Green	cell-cell junction	0.0117	155	1	0.0461	AKT1
Magenta	myosin II filament	0.0002	3	1	0.0136	MYH9
Magenta	actomyosin contractile ring	0.0003	4	1	0.0136	MYH9
Magenta	myosin II complex	0.0004	5	1	0.0136	MYH9
Magenta	cytoskeleton of presynaptic active zone	0.0004	5	1	0.0136	RIMS2
Magenta	extracellular exosome	0.1334	1764	3	0.0147	RIMS2,MYH9,RAB8A
Magenta	actomyosin	0.0009	12	1	0.0147	MYH9
Magenta	uropod	0.0009	12	1	0.0147	MYH9
Magenta	trans-Golgi network transport vesicle	0.001	13	1	0.0147	RAB8A
Magenta	presynaptic active zone cytoplasmic component	0.001	13	1	0.0147	RIMS2
Magenta	non-motile cilium	0.002	27	1	0.0185	RAB8A
Magenta	ciliary base	0.0022	29	1	0.0185	RAB8A
Magenta	presynaptic active zone	0.0025	33	1	0.0185	RIMS2
Magenta	COP9 signalosome	0.0025	33	1	0.0185	MYH9
Magenta	immunological synapse	0.0026	34	1	0.0185	MYH9
Magenta	cell leading edge	0.0029	38	1	0.0185	MYH9
Magenta	brush border	0.0034	45	1	0.0185	MYH9
Magenta	cleavage furrow	0.0038	50	1	0.0185	MYH9
Magenta	phagocytic vesicle	0.0042	55	1	0.0185	RAB8A
Magenta	stress fiber	0.0045	59	1	0.0185	MYH9
Magenta	recycling endosome membrane	0.0048	63	1	0.0185	RAB8A
Magenta	presynaptic membrane	0.0049	65	1	0.0185	RIMS2
Magenta	phagocytic vesicle membrane	0.0052	69	1	0.0185	RAB8A
Magenta	neuromuscular junction	0.0054	72	1	0.0185	MYH9
Magenta	trans-Golgi network membrane	0.0059	78	1	0.0185	RAB8A
Magenta	ruffle	0.0062	82	1	0.0185	MYH9
Magenta	cell-cell adherens junction	0.0071	94	1	0.0212	MYH9
Magenta	ciliary basal body	0.0072	95	1	0.0214	RAB8A
Magenta	synaptic vesicle	0.0073	97	1	0.0218	RAB8A
Magenta	centriole	0.0081	107	1	0.0241	RAB8A
Magenta	spindle	0.0082	108	1	0.0243	MYH9
Magenta	dendritic spine	0.01	132	1	0.0297	RAB8A
Magenta	midbody	0.0102	135	1	0.0303	RAB8A
Magenta	cilium	0.0107	142	1	0.0319	RAB8A
Magenta	actin cytoskeleton	0.0142	188	1	0.0421	MYH9
Magenta	endosome	0.0159	210	1	0.0469	RAB8A
Magenta	postsynaptic density	0.0161	213	1	0.0476	RAB8A
Olive	RAVE complex	0.0001	1	1	0.00045377	DMXL1
Olive	TORC2 complex	0.0009	12	1	0.0018143	RICTOR
